# Supplementary material for: Application of naïve Bayesian approach in detecting reproducible fatal collision locations on freeway
Source: PLoS One. 2021 May 18;16(5):e0251866. doi: 10.1371/journal.pone.0251866 (PMC8130948; doi:10.1371/journal.pone.0251866)
Supplement: S1 Dataset — (ZIP) [file pone.0251866.s001.zip]

Archive with 31 entries (31 files):
- D4_I580E_2004_ACC.csv
- D4_I580E_2005_ACC.csv
- D4_I580E_2006_ACC.csv
- D4_I580E_2007_ACC.csv
- D4_I580E_2008_ACC.csv
- D4_I580W_2004_ACC.csv
- D4_I580W_2005_ACC.csv
- D4_I580W_2006_ACC.csv
- D4_I580W_2007_ACC.csv
- D4_I580W_2008_ACC.csv
- D4_I80E_2004_ACC.csv
- D4_I80E_2005_ACC.csv
- D4_I80E_2006_ACC.csv
- D4_I80E_2007_ACC.csv
- D4_I80E_2008_ACC.csv
- D4_I80W_2004_ACC.csv
- D4_I80W_2005_ACC.csv
- D4_I80W_2006_ACC.csv
- D4_I80W_2007_ACC.csv
- D4_I80W_2008_ACC.csv
- D4_I880N_2004_ACC.csv
- D4_I880N_2005_ACC.csv
- D4_I880N_2006_ACC.csv
- D4_I880N_2007_ACC.csv
- D4_I880N_2008_ACC.csv
- D4_I880S_2004_ACC.csv
- D4_I880S_2005_ACC.csv
- D4_I880S_2006_ACC.csv
- D4_I880S_2007_ACC.csv
- D4_I880S_2008_ACC.csv
- Description of sample data set.docx
