# Supplementary material for: Application of naïve Bayesian approach in detecting reproducible fatal collision locations on freeway
Source: PLoS One. 2021 May 18;16(5):e0251866. doi: 10.1371/journal.pone.0251866 (PMC8130948; doi:10.1371/journal.pone.0251866)
Supplement: S1 Dataset — (ZIP) [file pone.0251866.s001.zip › D4_I580E_2008_ACC.csv]

str_pm	end_pm	mid_pm	fatal	injury	pdo	total
15	15.01	15.005	0	0	0	0
15.01	15.02	15.015	0	0	0	0
15.02	15.03	15.025	0	0	0	0
15.03	15.04	15.035	0	0	0	0
15.04	15.05	15.045	0	0	0	0
15.05	15.06	15.055	0	0	0	0
15.06	15.07	15.065	0	0	0	0
15.07	15.08	15.075	0	0	0	0
15.08	15.09	15.085	0	0	0	0
15.09	15.1	15.095	0	0	0	0
15.1	15.11	15.105	0	0	0	0
15.11	15.12	15.115	0	0	0	0
15.12	15.13	15.125	0	0	0	0
15.13	15.14	15.135	0	0	0	0
15.14	15.15	15.145	0	0	0	0
15.15	15.16	15.155	0	0	0	0
15.16	15.17	15.165	0	0	0	0
15.17	15.18	15.175	0	0	0	0
15.18	15.19	15.185	0	0	0	0
15.19	15.2	15.195	0	0	0	0
15.2	15.21	15.205	0	0	0	0
15.21	15.22	15.215	0	0	0	0
15.22	15.23	15.225	0	0	0	0
15.23	15.24	15.235	0	0	0	0
15.24	15.25	15.245	0	0	0	0
15.25	15.26	15.255	0	0	0	0
15.26	15.27	15.265	0	0	0	0
15.27	15.28	15.275	0	0	0	0
15.28	15.29	15.285	0	0	0	0
15.29	15.3	15.295	0	0	0	0
15.3	15.31	15.305	0	0	0	0
15.31	15.32	15.315	0	0	0	0
15.32	15.33	15.325	0	0	0	0
15.33	15.34	15.335	0	0	0	0
15.34	15.35	15.345	0	0	0	0
15.35	15.36	15.355	0	0	0	0
15.36	15.37	15.365	0	0	0	0
15.37	15.38	15.375	0	0	0	0
15.38	15.39	15.385	0	0	0	0
15.39	15.4	15.395	0	0	0	0
15.4	15.41	15.405	0	0	0	0
15.41	15.42	15.415	0	0	0	0
15.42	15.43	15.425	0	0	0	0
15.43	15.44	15.435	0	0	0	0
15.44	15.45	15.445	0	0	0	0
15.45	15.46	15.455	0	0	0	0
15.46	15.47	15.465	0	0	0	0
15.47	15.48	15.475	0	0	0	0
15.48	15.49	15.485	0	0	0	0
15.49	15.5	15.495	0	0	0	0
15.5	15.51	15.505	0	0	0	0
15.51	15.52	15.515	0	0	0	0
15.52	15.53	15.525	0	0	0	0
15.53	15.54	15.535	0	0	0	0
15.54	15.55	15.545	0	0	0	0
15.55	15.56	15.555	0	0	0	0
15.56	15.57	15.565	0	0	0	0
15.57	15.58	15.575	0	0	0	0
15.58	15.59	15.585	0	0	0	0
15.59	15.6	15.595	0	0	0	0
15.6	15.61	15.605	0	0	0	0
15.61	15.62	15.615	0	0	0	0
15.62	15.63	15.625	0	0	0	0
15.63	15.64	15.635	0	0	0	0
15.64	15.65	15.645	0	0	0	0
15.65	15.66	15.655	0	0	0	0
15.66	15.67	15.665	0	0	0	0
15.67	15.68	15.675	0	0	0	0
15.68	15.69	15.685	0	0	0	0
15.69	15.7	15.695	0	0	0	0
15.7	15.71	15.705	0	0	0	0
15.71	15.72	15.715	0	0	0	0
15.72	15.73	15.725	0	0	0	0
15.73	15.74	15.735	0	0	0	0
15.74	15.75	15.745	0	0	0	0
15.75	15.76	15.755	0	0	0	0
15.76	15.77	15.765	0	0	0	0
15.77	15.78	15.775	0	0	0	0
15.78	15.79	15.785	0	0	0	0
15.79	15.8	15.795	0	0	0	0
15.8	15.81	15.805	0	0	0	0
15.81	15.82	15.815	0	0	0	0
15.82	15.83	15.825	0	0	0	0
15.83	15.84	15.835	0	0	0	0
15.84	15.85	15.845	0	0	0	0
15.85	15.86	15.855	0	0	0	0
15.86	15.87	15.865	0	0	0	0
15.87	15.88	15.875	0	0	0	0
15.88	15.89	15.885	0	0	0	0
15.89	15.9	15.895	0	0	0	0
15.9	15.91	15.905	0	0	0	0
15.91	15.92	15.915	0	0	0	0
15.92	15.93	15.925	0	0	0	0
15.93	15.94	15.935	0	0	0	0
15.94	15.95	15.945	0	0	0	0
15.95	15.96	15.955	0	0	0	0
15.96	15.97	15.965	0	0	0	0
15.97	15.98	15.975	0	0	0	0
15.98	15.99	15.985	0	0	0	0
15.99	16	15.995	0	0	0	0
16	16.01	16.005	0	0	0	0
16.01	16.02	16.015	0	0	0	0
16.02	16.03	16.025	0	0	0	0
16.03	16.04	16.035	0	0	0	0
16.04	16.05	16.045	0	0	0	0
16.05	16.06	16.055	0	0	0	0
16.06	16.07	16.065	0	0	0	0
16.07	16.08	16.075	0	0	0	0
16.08	16.09	16.085	0	0	0	0
16.09	16.1	16.095	0	0	0	0
16.1	16.11	16.105	0	0	0	0
16.11	16.12	16.115	0	0	0	0
16.12	16.13	16.125	0	0	0	0
16.13	16.14	16.135	0	0	0	0
16.14	16.15	16.145	0	0	0	0
16.15	16.16	16.155	0	0	0	0
16.16	16.17	16.165	0	0	0	0
16.17	16.18	16.175	0	0	0	0
16.18	16.19	16.185	0	0	0	0
16.19	16.2	16.195	0	0	0	0
16.2	16.21	16.205	0	0	0	0
16.21	16.22	16.215	0	0	0	0
16.22	16.23	16.225	0	0	0	0
16.23	16.24	16.235	0	0	1	1
16.24	16.25	16.245	0	0	0	0
16.25	16.26	16.255	0	0	0	0
16.26	16.27	16.265	0	0	0	0
16.27	16.28	16.275	0	0	0	0
16.28	16.29	16.285	0	0	0	0
16.29	16.3	16.295	0	0	1	1
16.3	16.31	16.305	0	0	0	0
16.31	16.32	16.315	0	0	0	0
16.32	16.33	16.325	0	0	0	0
16.33	16.34	16.335	0	0	0	0
16.34	16.35	16.345	0	0	0	0
16.35	16.36	16.355	0	0	0	0
16.36	16.37	16.365	0	0	0	0
16.37	16.38	16.375	0	0	0	0
16.38	16.39	16.385	0	0	0	0
16.39	16.4	16.395	0	0	0	0
16.4	16.41	16.405	0	0	0	0
16.41	16.42	16.415	0	0	0	0
16.42	16.43	16.425	0	0	0	0
16.43	16.44	16.435	0	0	2	2
16.44	16.45	16.445	0	0	0	0
16.45	16.46	16.455	0	0	0	0
16.46	16.47	16.465	0	0	0	0
16.47	16.48	16.475	0	0	0	0
16.48	16.49	16.485	0	0	0	0
16.49	16.5	16.495	0	0	0	0
16.5	16.51	16.505	0	0	0	0
16.51	16.52	16.515	0	0	0	0
16.52	16.53	16.525	0	0	0	0
16.53	16.54	16.535	0	0	0	0
16.54	16.55	16.545	0	0	0	0
16.55	16.56	16.555	0	0	0	0
16.56	16.57	16.565	0	0	0	0
16.57	16.58	16.575	0	0	0	0
16.58	16.59	16.585	0	0	0	0
16.59	16.6	16.595	0	0	0	0
16.6	16.61	16.605	0	0	0	0
16.61	16.62	16.615	0	0	0	0
16.62	16.63	16.625	0	0	0	0
16.63	16.64	16.635	0	0	0	0
16.64	16.65	16.645	0	0	0	0
16.65	16.66	16.655	0	0	0	0
16.66	16.67	16.665	0	0	0	0
16.67	16.68	16.675	0	0	0	0
16.68	16.69	16.685	0	0	0	0
16.69	16.7	16.695	0	0	0	0
16.7	16.71	16.705	0	0	0	0
16.71	16.72	16.715	0	0	0	0
16.72	16.73	16.725	0	0	0	0
16.73	16.74	16.735	0	0	0	0
16.74	16.75	16.745	0	0	0	0
16.75	16.76	16.755	0	0	0	0
16.76	16.77	16.765	0	0	0	0
16.77	16.78	16.775	0	0	0	0
16.78	16.79	16.785	0	0	0	0
16.79	16.8	16.795	0	0	0	0
16.8	16.81	16.805	0	0	0	0
16.81	16.82	16.815	0	0	0	0
16.82	16.83	16.825	0	0	1	1
16.83	16.84	16.835	0	0	0	0
16.84	16.85	16.845	0	0	1	1
16.85	16.86	16.855	0	0	0	0
16.86	16.87	16.865	0	0	0	0
16.87	16.88	16.875	0	0	0	0
16.88	16.89	16.885	0	0	1	1
16.89	16.9	16.895	0	0	0	0
16.9	16.91	16.905	0	0	0	0
16.91	16.92	16.915	0	0	0	0
16.92	16.93	16.925	0	0	1	1
16.93	16.94	16.935	0	0	0	0
16.94	16.95	16.945	0	0	0	0
16.95	16.96	16.955	0	0	0	0
16.96	16.97	16.965	0	0	0	0
16.97	16.98	16.975	0	0	0	0
16.98	16.99	16.985	0	0	0	0
16.99	17	16.995	0	0	0	0
17	17.01	17.005	0	0	1	1
17.01	17.02	17.015	0	0	0	0
17.02	17.03	17.025	0	0	0	0
17.03	17.04	17.035	0	0	0	0
17.04	17.05	17.045	0	0	0	0
17.05	17.06	17.055	0	0	0	0
17.06	17.07	17.065	0	0	0	0
17.07	17.08	17.075	0	0	0	0
17.08	17.09	17.085	0	0	0	0
17.09	17.1	17.095	0	0	1	1
17.1	17.11	17.105	0	0	0	0
17.11	17.12	17.115	0	0	0	0
17.12	17.13	17.125	0	0	0	0
17.13	17.14	17.135	0	0	1	1
17.14	17.15	17.145	0	0	0	0
17.15	17.16	17.155	0	0	0	0
17.16	17.17	17.165	0	0	0	0
17.17	17.18	17.175	0	0	0	0
17.18	17.19	17.185	0	0	0	0
17.19	17.2	17.195	0	0	0	0
17.2	17.21	17.205	0	0	0	0
17.21	17.22	17.215	0	0	0	0
17.22	17.23	17.225	0	0	0	0
17.23	17.24	17.235	0	1	0	1
17.24	17.25	17.245	0	0	0	0
17.25	17.26	17.255	0	0	0	0
17.26	17.27	17.265	0	0	0	0
17.27	17.28	17.275	0	0	0	0
17.28	17.29	17.285	0	0	0	0
17.29	17.3	17.295	0	0	0	0
17.3	17.31	17.305	0	0	0	0
17.31	17.32	17.315	0	0	0	0
17.32	17.33	17.325	0	0	0	0
17.33	17.34	17.335	0	0	0	0
17.34	17.35	17.345	0	0	0	0
17.35	17.36	17.355	0	0	0	0
17.36	17.37	17.365	0	0	0	0
17.37	17.38	17.375	0	0	0	0
17.38	17.39	17.385	0	0	1	1
17.39	17.4	17.395	0	0	0	0
17.4	17.41	17.405	0	0	0	0
17.41	17.42	17.415	0	0	0	0
17.42	17.43	17.425	0	0	0	0
17.43	17.44	17.435	0	2	1	3
17.44	17.45	17.445	0	0	0	0
17.45	17.46	17.455	0	0	0	0
17.46	17.47	17.465	0	0	0	0
17.47	17.48	17.475	0	0	0	0
17.48	17.49	17.485	0	0	0	0
17.49	17.5	17.495	0	0	0	0
17.5	17.51	17.505	0	0	0	0
17.51	17.52	17.515	0	0	0	0
17.52	17.53	17.525	0	0	0	0
17.53	17.54	17.535	0	0	0	0
17.54	17.55	17.545	0	0	1	1
17.55	17.56	17.555	0	0	1	1
17.56	17.57	17.565	0	0	0	0
17.57	17.58	17.575	0	0	0	0
17.58	17.59	17.585	0	0	0	0
17.59	17.6	17.595	0	0	0	0
17.6	17.61	17.605	0	0	1	1
17.61	17.62	17.615	0	0	1	1
17.62	17.63	17.625	0	1	0	1
17.63	17.64	17.635	0	0	0	0
17.64	17.65	17.645	0	0	1	1
17.65	17.66	17.655	0	0	0	0
17.66	17.67	17.665	0	0	0	0
17.67	17.68	17.675	0	0	0	0
17.68	17.69	17.685	0	0	0	0
17.69	17.7	17.695	0	0	0	0
17.7	17.71	17.705	0	0	0	0
17.71	17.72	17.715	0	0	0	0
17.72	17.73	17.725	0	0	0	0
17.73	17.74	17.735	0	1	0	1
17.74	17.75	17.745	0	0	1	1
17.75	17.76	17.755	0	0	0	0
17.76	17.77	17.765	0	0	1	1
17.77	17.78	17.775	0	0	0	0
17.78	17.79	17.785	0	0	0	0
17.79	17.8	17.795	0	0	0	0
17.8	17.81	17.805	0	0	0	0
17.81	17.82	17.815	0	0	0	0
17.82	17.83	17.825	0	0	0	0
17.83	17.84	17.835	0	0	0	0
17.84	17.85	17.845	0	0	0	0
17.85	17.86	17.855	0	0	0	0
17.86	17.87	17.865	0	4	1	5
17.87	17.88	17.875	0	0	0	0
17.88	17.89	17.885	0	0	0	0
17.89	17.9	17.895	0	0	0	0
17.9	17.91	17.905	0	0	0	0
17.91	17.92	17.915	0	0	0	0
17.92	17.93	17.925	0	0	0	0
17.93	17.94	17.935	0	0	0	0
17.94	17.95	17.945	0	0	0	0
17.95	17.96	17.955	0	0	0	0
17.96	17.97	17.965	0	0	0	0
17.97	17.98	17.975	0	0	0	0
17.98	17.99	17.985	0	0	0	0
17.99	18	17.995	0	0	0	0
18	18.01	18.005	0	0	0	0
18.01	18.02	18.015	0	0	0	0
18.02	18.03	18.025	0	0	0	0
18.03	18.04	18.035	0	0	0	0
18.04	18.05	18.045	0	0	0	0
18.05	18.06	18.055	0	0	0	0
18.06	18.07	18.065	0	1	0	1
18.07	18.08	18.075	0	0	0	0
18.08	18.09	18.085	0	0	0	0
18.09	18.1	18.095	0	0	0	0
18.1	18.11	18.105	0	0	0	0
18.11	18.12	18.115	0	0	0	0
18.12	18.13	18.125	0	0	0	0
18.13	18.14	18.135	0	0	0	0
18.14	18.15	18.145	0	0	0	0
18.15	18.16	18.155	0	0	0	0
18.16	18.17	18.165	0	0	3	3
18.17	18.18	18.175	0	0	0	0
18.18	18.19	18.185	0	0	0	0
18.19	18.2	18.195	0	0	0	0
18.2	18.21	18.205	0	0	0	0
18.21	18.22	18.215	0	0	0	0
18.22	18.23	18.225	0	0	0	0
18.23	18.24	18.235	0	0	0	0
18.24	18.25	18.245	0	0	0	0
18.25	18.26	18.255	0	0	0	0
18.26	18.27	18.265	0	0	0	0
18.27	18.28	18.275	0	0	0	0
18.28	18.29	18.285	0	0	0	0
18.29	18.3	18.295	0	0	0	0
18.3	18.31	18.305	0	0	0	0
18.31	18.32	18.315	0	0	0	0
18.32	18.33	18.325	0	0	0	0
18.33	18.34	18.335	0	0	0	0
18.34	18.35	18.345	0	0	0	0
18.35	18.36	18.355	0	0	0	0
18.36	18.37	18.365	0	0	0	0
18.37	18.38	18.375	0	0	0	0
18.38	18.39	18.385	0	0	0	0
18.39	18.4	18.395	0	0	0	0
18.4	18.41	18.405	0	0	0	0
18.41	18.42	18.415	0	0	0	0
18.42	18.43	18.425	0	0	0	0
18.43	18.44	18.435	0	0	0	0
18.44	18.45	18.445	0	0	0	0
18.45	18.46	18.455	0	0	0	0
18.46	18.47	18.465	0	0	0	0
18.47	18.48	18.475	0	0	0	0
18.48	18.49	18.485	0	0	0	0
18.49	18.5	18.495	0	0	0	0
18.5	18.51	18.505	0	0	0	0
18.51	18.52	18.515	0	0	0	0
18.52	18.53	18.525	0	0	0	0
18.53	18.54	18.535	0	0	0	0
18.54	18.55	18.545	0	0	0	0
18.55	18.56	18.555	0	0	0	0
18.56	18.57	18.565	0	0	0	0
18.57	18.58	18.575	0	0	0	0
18.58	18.59	18.585	0	0	0	0
18.59	18.6	18.595	0	0	0	0
18.6	18.61	18.605	0	0	0	0
18.61	18.62	18.615	0	0	0	0
18.62	18.63	18.625	0	0	0	0
18.63	18.64	18.635	0	0	0	0
18.64	18.65	18.645	0	0	0	0
18.65	18.66	18.655	0	0	0	0
18.66	18.67	18.665	0	0	1	1
18.67	18.68	18.675	0	0	0	0
18.68	18.69	18.685	0	0	0	0
18.69	18.7	18.695	0	0	0	0
18.7	18.71	18.705	0	0	0	0
18.71	18.72	18.715	0	0	0	0
18.72	18.73	18.725	0	0	0	0
18.73	18.74	18.735	0	0	0	0
18.74	18.75	18.745	0	0	0	0
18.75	18.76	18.755	0	1	0	1
18.76	18.77	18.765	0	1	0	1
18.77	18.78	18.775	0	0	0	0
18.78	18.79	18.785	0	0	0	0
18.79	18.8	18.795	0	0	0	0
18.8	18.81	18.805	0	0	0	0
18.81	18.82	18.815	0	0	0	0
18.82	18.83	18.825	0	0	0	0
18.83	18.84	18.835	0	0	0	0
18.84	18.85	18.845	0	0	0	0
18.85	18.86	18.855	0	0	0	0
18.86	18.87	18.865	0	1	1	2
18.87	18.88	18.875	0	0	0	0
18.88	18.89	18.885	0	0	0	0
18.89	18.9	18.895	0	0	0	0
18.9	18.91	18.905	0	0	0	0
18.91	18.92	18.915	0	0	0	0
18.92	18.93	18.925	0	0	0	0
18.93	18.94	18.935	0	0	0	0
18.94	18.95	18.945	0	0	0	0
18.95	18.96	18.955	0	0	0	0
18.96	18.97	18.965	0	0	1	1
18.97	18.98	18.975	0	0	0	0
18.98	18.99	18.985	0	0	0	0
18.99	19	18.995	0	0	0	0
19	19.01	19.005	0	0	0	0
19.01	19.02	19.015	0	0	0	0
19.02	19.03	19.025	0	0	0	0
19.03	19.04	19.035	0	0	0	0
19.04	19.05	19.045	0	0	0	0
19.05	19.06	19.055	0	0	0	0
19.06	19.07	19.065	0	0	0	0
19.07	19.08	19.075	0	0	0	0
19.08	19.09	19.085	0	0	0	0
19.09	19.1	19.095	0	0	0	0
19.1	19.11	19.105	0	0	0	0
19.11	19.12	19.115	0	0	0	0
19.12	19.13	19.125	0	0	0	0
19.13	19.14	19.135	0	0	0	0
19.14	19.15	19.145	0	0	1	1
19.15	19.16	19.155	0	0	0	0
19.16	19.17	19.165	0	0	1	1
19.17	19.18	19.175	0	0	0	0
19.18	19.19	19.185	0	0	0	0
19.19	19.2	19.195	0	0	0	0
19.2	19.21	19.205	0	0	0	0
19.21	19.22	19.215	0	0	0	0
19.22	19.23	19.225	0	0	0	0
19.23	19.24	19.235	0	0	0	0
19.24	19.25	19.245	0	0	0	0
19.25	19.26	19.255	0	0	0	0
19.26	19.27	19.265	0	0	0	0
19.27	19.28	19.275	0	0	0	0
19.28	19.29	19.285	0	0	0	0
19.29	19.3	19.295	0	0	0	0
19.3	19.31	19.305	0	0	0	0
19.31	19.32	19.315	0	0	0	0
19.32	19.33	19.325	0	0	0	0
19.33	19.34	19.335	0	0	0	0
19.34	19.35	19.345	0	0	0	0
19.35	19.36	19.355	0	0	0	0
19.36	19.37	19.365	0	0	0	0
19.37	19.38	19.375	0	0	0	0
19.38	19.39	19.385	0	0	0	0
19.39	19.4	19.395	0	0	0	0
19.4	19.41	19.405	0	0	0	0
19.41	19.42	19.415	0	0	0	0
19.42	19.43	19.425	0	0	0	0
19.43	19.44	19.435	0	0	0	0
19.44	19.45	19.445	0	1	0	1
19.45	19.46	19.455	0	0	0	0
19.46	19.47	19.465	0	0	0	0
19.47	19.48	19.475	0	0	0	0
19.48	19.49	19.485	0	0	0	0
19.49	19.5	19.495	0	0	0	0
19.5	19.51	19.505	0	0	0	0
19.51	19.52	19.515	0	0	0	0
19.52	19.53	19.525	0	0	0	0
19.53	19.54	19.535	0	0	0	0
19.54	19.55	19.545	0	0	0	0
19.55	19.56	19.555	0	0	0	0
19.56	19.57	19.565	0	0	0	0
19.57	19.58	19.575	0	0	0	0
19.58	19.59	19.585	0	0	0	0
19.59	19.6	19.595	0	0	0	0
19.6	19.61	19.605	0	0	0	0
19.61	19.62	19.615	0	0	0	0
19.62	19.63	19.625	0	0	0	0
19.63	19.64	19.635	0	0	0	0
19.64	19.65	19.645	0	1	0	1
19.65	19.66	19.655	0	0	0	0
19.66	19.67	19.665	0	0	0	0
19.67	19.68	19.675	0	0	0	0
19.68	19.69	19.685	0	0	0	0
19.69	19.7	19.695	0	0	0	0
19.7	19.71	19.705	0	0	0	0
19.71	19.72	19.715	0	0	0	0
19.72	19.73	19.725	0	0	0	0
19.73	19.74	19.735	0	0	0	0
19.74	19.75	19.745	0	0	1	1
19.75	19.76	19.755	0	0	0	0
19.76	19.77	19.765	0	0	0	0
19.77	19.78	19.775	0	0	0	0
19.78	19.79	19.785	0	1	0	1
19.79	19.8	19.795	0	0	0	0
19.8	19.81	19.805	0	0	0	0
19.81	19.82	19.815	0	0	0	0
19.82	19.83	19.825	0	0	0	0
19.83	19.84	19.835	0	0	0	0
19.84	19.85	19.845	0	0	0	0
19.85	19.86	19.855	0	1	0	1
19.86	19.87	19.865	0	0	0	0
19.87	19.88	19.875	0	0	0	0
19.88	19.89	19.885	0	0	0	0
19.89	19.9	19.895	0	0	0	0
19.9	19.91	19.905	0	0	0	0
19.91	19.92	19.915	0	0	0	0
19.92	19.93	19.925	0	0	0	0
19.93	19.94	19.935	0	0	0	0
19.94	19.95	19.945	0	0	0	0
19.95	19.96	19.955	0	0	0	0
19.96	19.97	19.965	0	0	0	0
19.97	19.98	19.975	0	0	0	0
19.98	19.99	19.985	0	0	0	0
19.99	20	19.995	0	0	0	0
20	20.01	20.005	0	0	0	0
20.01	20.02	20.015	0	0	0	0
20.02	20.03	20.025	0	0	0	0
20.03	20.04	20.035	0	0	0	0
20.04	20.05	20.045	0	0	1	1
20.05	20.06	20.055	0	0	0	0
20.06	20.07	20.065	0	0	0	0
20.07	20.08	20.075	0	0	0	0
20.08	20.09	20.085	0	0	1	1
20.09	20.1	20.095	0	0	0	0
20.1	20.11	20.105	0	0	0	0
20.11	20.12	20.115	0	0	0	0
20.12	20.13	20.125	0	1	0	1
20.13	20.14	20.135	0	0	0	0
20.14	20.15	20.145	0	0	0	0
20.15	20.16	20.155	0	0	1	1
20.16	20.17	20.165	0	1	0	1
20.17	20.18	20.175	0	0	0	0
20.18	20.19	20.185	0	0	0	0
20.19	20.2	20.195	0	0	0	0
20.2	20.21	20.205	0	0	0	0
20.21	20.22	20.215	0	0	0	0
20.22	20.23	20.225	0	0	0	0
20.23	20.24	20.235	0	0	0	0
20.24	20.25	20.245	0	0	1	1
20.25	20.26	20.255	0	0	0	0
20.26	20.27	20.265	0	0	0	0
20.27	20.28	20.275	0	0	0	0
20.28	20.29	20.285	0	0	0	0
20.29	20.3	20.295	0	0	0	0
20.3	20.31	20.305	0	0	0	0
20.31	20.32	20.315	0	0	0	0
20.32	20.33	20.325	0	0	0	0
20.33	20.34	20.335	0	0	0	0
20.34	20.35	20.345	0	1	0	1
20.35	20.36	20.355	0	0	0	0
20.36	20.37	20.365	0	0	0	0
20.37	20.38	20.375	0	0	1	1
20.38	20.39	20.385	0	0	0	0
20.39	20.4	20.395	0	0	0	0
20.4	20.41	20.405	0	0	0	0
20.41	20.42	20.415	0	0	0	0
20.42	20.43	20.425	0	0	1	1
20.43	20.44	20.435	0	0	0	0
20.44	20.45	20.445	0	0	1	1
20.45	20.46	20.455	0	0	0	0
20.46	20.47	20.465	0	0	0	0
20.47	20.48	20.475	0	0	0	0
20.48	20.49	20.485	0	0	0	0
20.49	20.5	20.495	0	0	0	0
20.5	20.51	20.505	0	0	0	0
20.51	20.52	20.515	0	0	0	0
20.52	20.53	20.525	0	0	0	0
20.53	20.54	20.535	0	0	0	0
20.54	20.55	20.545	0	2	0	2
20.55	20.56	20.555	0	0	0	0
20.56	20.57	20.565	0	0	0	0
20.57	20.58	20.575	0	0	0	0
20.58	20.59	20.585	0	0	0	0
20.59	20.6	20.595	0	0	0	0
20.6	20.61	20.605	0	0	0	0
20.61	20.62	20.615	0	0	0	0
20.62	20.63	20.625	0	0	0	0
20.63	20.64	20.635	0	0	0	0
20.64	20.65	20.645	0	2	0	2
20.65	20.66	20.655	0	0	0	0
20.66	20.67	20.665	0	0	0	0
20.67	20.68	20.675	0	0	0	0
20.68	20.69	20.685	0	0	0	0
20.69	20.7	20.695	0	0	0	0
20.7	20.71	20.705	0	0	0	0
20.71	20.72	20.715	0	0	0	0
20.72	20.73	20.725	0	0	0	0
20.73	20.74	20.735	0	0	0	0
20.74	20.75	20.745	0	0	1	1
20.75	20.76	20.755	0	0	0	0
20.76	20.77	20.765	0	0	0	0
20.77	20.78	20.775	0	0	0	0
20.78	20.79	20.785	0	1	0	1
20.79	20.8	20.795	0	0	0	0
20.8	20.81	20.805	0	0	0	0
20.81	20.82	20.815	0	0	0	0
20.82	20.83	20.825	0	0	0	0
20.83	20.84	20.835	0	0	0	0
20.84	20.85	20.845	0	0	0	0
20.85	20.86	20.855	0	0	0	0
20.86	20.87	20.865	0	0	0	0
20.87	20.88	20.875	0	0	0	0
20.88	20.89	20.885	0	0	0	0
20.89	20.9	20.895	0	0	0	0
20.9	20.91	20.905	0	0	0	0
20.91	20.92	20.915	0	0	0	0
20.92	20.93	20.925	0	0	0	0
20.93	20.94	20.935	0	0	0	0
20.94	20.95	20.945	0	0	0	0
20.95	20.96	20.955	0	0	0	0
20.96	20.97	20.965	0	0	0	0
20.97	20.98	20.975	0	0	0	0
20.98	20.99	20.985	0	0	0	0
20.99	21	20.995	0	0	0	0
21	21.01	21.005	0	0	0	0
21.01	21.02	21.015	0	0	0	0
21.02	21.03	21.025	0	0	0	0
21.03	21.04	21.035	0	0	0	0
21.04	21.05	21.045	0	0	1	1
21.05	21.06	21.055	0	0	0	0
21.06	21.07	21.065	0	0	0	0
21.07	21.08	21.075	0	0	0	0
21.08	21.09	21.085	0	1	1	2
21.09	21.1	21.095	0	0	0	0
21.1	21.11	21.105	0	0	0	0
21.11	21.12	21.115	0	0	0	0
21.12	21.13	21.125	0	0	0	0
21.13	21.14	21.135	0	0	0	0
21.14	21.15	21.145	0	0	0	0
21.15	21.16	21.155	0	0	0	0
21.16	21.17	21.165	0	0	0	0
21.17	21.18	21.175	0	0	0	0
21.18	21.19	21.185	0	0	0	0
21.19	21.2	21.195	0	0	0	0
21.2	21.21	21.205	0	0	0	0
21.21	21.22	21.215	0	0	0	0
21.22	21.23	21.225	0	0	0	0
21.23	21.24	21.235	0	0	0	0
21.24	21.25	21.245	0	0	0	0
21.25	21.26	21.255	0	0	0	0
21.26	21.27	21.265	0	0	0	0
21.27	21.28	21.275	0	2	0	2
21.28	21.29	21.285	0	1	0	1
21.29	21.3	21.295	0	0	0	0
21.3	21.31	21.305	0	0	0	0
21.31	21.32	21.315	0	0	0	0
21.32	21.33	21.325	0	0	0	0
21.33	21.34	21.335	0	0	1	1
21.34	21.35	21.345	0	0	0	0
21.35	21.36	21.355	0	0	0	0
21.36	21.37	21.365	0	0	0	0
21.37	21.38	21.375	0	0	0	0
21.38	21.39	21.385	0	1	0	1
21.39	21.4	21.395	0	0	0	0
21.4	21.41	21.405	0	0	0	0
21.41	21.42	21.415	0	0	0	0
21.42	21.43	21.425	0	0	0	0
21.43	21.44	21.435	0	0	0	0
21.44	21.45	21.445	0	0	0	0
21.45	21.46	21.455	0	0	0	0
21.46	21.47	21.465	0	0	0	0
21.47	21.48	21.475	0	0	0	0
21.48	21.49	21.485	0	0	0	0
21.49	21.5	21.495	0	0	0	0
21.5	21.51	21.505	0	0	0	0
21.51	21.52	21.515	0	0	0	0
21.52	21.53	21.525	0	0	0	0
21.53	21.54	21.535	0	0	0	0
21.54	21.55	21.545	0	0	0	0
21.55	21.56	21.555	0	0	0	0
21.56	21.57	21.565	0	0	0	0
21.57	21.58	21.575	0	0	0	0
21.58	21.59	21.585	0	0	1	1
21.59	21.6	21.595	0	0	0	0
21.6	21.61	21.605	0	0	0	0
21.61	21.62	21.615	0	0	0	0
21.62	21.63	21.625	0	0	0	0
21.63	21.64	21.635	0	0	0	0
21.64	21.65	21.645	0	0	0	0
21.65	21.66	21.655	0	0	0	0
21.66	21.67	21.665	0	0	0	0
21.67	21.68	21.675	0	0	0	0
21.68	21.69	21.685	0	0	0	0
21.69	21.7	21.695	0	0	0	0
21.7	21.71	21.705	0	0	0	0
21.71	21.72	21.715	0	0	0	0
21.72	21.73	21.725	0	0	0	0
21.73	21.74	21.735	0	0	0	0
21.74	21.75	21.745	0	0	0	0
21.75	21.76	21.755	0	0	0	0
21.76	21.77	21.765	0	0	0	0
21.77	21.78	21.775	0	0	0	0
21.78	21.79	21.785	0	0	0	0
21.79	21.8	21.795	0	0	0	0
21.8	21.81	21.805	0	0	0	0
21.81	21.82	21.815	0	0	0	0
21.82	21.83	21.825	0	0	0	0
21.83	21.84	21.835	0	0	0	0
21.84	21.85	21.845	0	0	0	0
21.85	21.86	21.855	0	0	0	0
21.86	21.87	21.865	0	0	0	0
21.87	21.88	21.875	0	0	0	0
21.88	21.89	21.885	0	0	3	3
21.89	21.9	21.895	0	0	0	0
21.9	21.91	21.905	0	0	0	0
21.91	21.92	21.915	0	0	0	0
21.92	21.93	21.925	0	0	0	0
21.93	21.94	21.935	0	0	0	0
21.94	21.95	21.945	0	0	0	0
21.95	21.96	21.955	0	0	0	0
21.96	21.97	21.965	0	0	0	0
21.97	21.98	21.975	0	0	0	0
21.98	21.99	21.985	0	0	4	4
21.99	22	21.995	1	0	0	1
22	22.01	22.005	0	1	0	1
22.01	22.02	22.015	0	0	0	0
22.02	22.03	22.025	0	0	0	0
22.03	22.04	22.035	0	0	0	0
22.04	22.05	22.045	0	0	0	0
22.05	22.06	22.055	0	0	0	0
22.06	22.07	22.065	0	0	1	1
22.07	22.08	22.075	0	1	0	1
22.08	22.09	22.085	0	0	0	0
22.09	22.1	22.095	0	0	0	0
22.1	22.11	22.105	0	0	1	1
22.11	22.12	22.115	0	0	0	0
22.12	22.13	22.125	0	0	0	0
22.13	22.14	22.135	0	0	0	0
22.14	22.15	22.145	0	0	1	1
22.15	22.16	22.155	0	0	0	0
22.16	22.17	22.165	0	0	0	0
22.17	22.18	22.175	0	0	0	0
22.18	22.19	22.185	0	0	0	0
22.19	22.2	22.195	0	0	0	0
22.2	22.21	22.205	0	0	0	0
22.21	22.22	22.215	0	0	1	1
22.22	22.23	22.225	0	0	0	0
22.23	22.24	22.235	0	0	0	0
22.24	22.25	22.245	0	0	0	0
22.25	22.26	22.255	0	0	0	0
22.26	22.27	22.265	0	0	0	0
22.27	22.28	22.275	0	0	0	0
22.28	22.29	22.285	0	0	0	0
22.29	22.3	22.295	0	0	0	0
22.3	22.31	22.305	0	0	0	0
22.31	22.32	22.315	0	0	0	0
22.32	22.33	22.325	0	0	2	2
22.33	22.34	22.335	0	0	0	0
22.34	22.35	22.345	0	0	0	0
22.35	22.36	22.355	0	0	0	0
22.36	22.37	22.365	0	0	0	0
22.37	22.38	22.375	0	0	0	0
22.38	22.39	22.385	0	0	0	0
22.39	22.4	22.395	0	0	0	0
22.4	22.41	22.405	0	0	0	0
22.41	22.42	22.415	0	0	0	0
22.42	22.43	22.425	0	1	1	2
22.43	22.44	22.435	0	0	0	0
22.44	22.45	22.445	0	0	0	0
22.45	22.46	22.455	0	0	0	0
22.46	22.47	22.465	0	0	0	0
22.47	22.48	22.475	0	0	0	0
22.48	22.49	22.485	0	0	0	0
22.49	22.5	22.495	0	0	0	0
22.5	22.51	22.505	0	0	1	1
22.51	22.52	22.515	0	0	0	0
22.52	22.53	22.525	0	0	0	0
22.53	22.54	22.535	0	0	0	0
22.54	22.55	22.545	0	0	0	0
22.55	22.56	22.555	0	0	0	0
22.56	22.57	22.565	0	0	0	0
22.57	22.58	22.575	0	0	0	0
22.58	22.59	22.585	0	0	0	0
22.59	22.6	22.595	0	0	0	0
22.6	22.61	22.605	0	0	0	0
22.61	22.62	22.615	0	0	0	0
22.62	22.63	22.625	0	3	3	6
22.63	22.64	22.635	0	0	0	0
22.64	22.65	22.645	0	0	0	0
22.65	22.66	22.655	0	0	0	0
22.66	22.67	22.665	0	0	0	0
22.67	22.68	22.675	0	0	0	0
22.68	22.69	22.685	0	0	0	0
22.69	22.7	22.695	0	0	0	0
22.7	22.71	22.705	0	0	0	0
22.71	22.72	22.715	0	0	1	1
22.72	22.73	22.725	0	0	1	1
22.73	22.74	22.735	0	0	0	0
22.74	22.75	22.745	0	0	0	0
22.75	22.76	22.755	0	0	0	0
22.76	22.77	22.765	0	0	0	0
22.77	22.78	22.775	0	0	0	0
22.78	22.79	22.785	0	0	0	0
22.79	22.8	22.795	0	0	0	0
22.8	22.81	22.805	0	0	0	0
22.81	22.82	22.815	0	0	0	0
22.82	22.83	22.825	0	0	1	1
22.83	22.84	22.835	0	0	0	0
22.84	22.85	22.845	0	0	0	0
22.85	22.86	22.855	0	0	0	0
22.86	22.87	22.865	0	0	0	0
22.87	22.88	22.875	0	0	0	0
22.88	22.89	22.885	0	0	0	0
22.89	22.9	22.895	0	0	0	0
22.9	22.91	22.905	0	0	0	0
22.91	22.92	22.915	0	0	0	0
22.92	22.93	22.925	0	0	1	1
22.93	22.94	22.935	0	0	0	0
22.94	22.95	22.945	0	0	0	0
22.95	22.96	22.955	0	0	0	0
22.96	22.97	22.965	0	0	0	0
22.97	22.98	22.975	0	0	0	0
22.98	22.99	22.985	0	0	0	0
22.99	23	22.995	0	0	0	0
23	23.01	23.005	0	0	0	0
23.01	23.02	23.015	0	0	0	0
23.02	23.03	23.025	0	0	0	0
23.03	23.04	23.035	0	0	0	0
23.04	23.05	23.045	0	0	0	0
23.05	23.06	23.055	0	0	0	0
23.06	23.07	23.065	0	0	0	0
23.07	23.08	23.075	0	0	0	0
23.08	23.09	23.085	0	0	0	0
23.09	23.1	23.095	0	0	0	0
23.1	23.11	23.105	0	0	0	0
23.11	23.12	23.115	0	0	0	0
23.12	23.13	23.125	0	1	0	1
23.13	23.14	23.135	0	0	1	1
23.14	23.15	23.145	0	0	0	0
23.15	23.16	23.155	0	0	0	0
23.16	23.17	23.165	0	0	0	0
23.17	23.18	23.175	0	0	0	0
23.18	23.19	23.185	0	0	0	0
23.19	23.2	23.195	0	0	0	0
23.2	23.21	23.205	0	0	0	0
23.21	23.22	23.215	0	0	0	0
23.22	23.23	23.225	0	0	0	0
23.23	23.24	23.235	0	0	0	0
23.24	23.25	23.245	0	0	0	0
23.25	23.26	23.255	0	0	0	0
23.26	23.27	23.265	0	0	0	0
23.27	23.28	23.275	0	0	0	0
23.28	23.29	23.285	0	0	0	0
23.29	23.3	23.295	0	0	0	0
23.3	23.31	23.305	0	0	0	0
23.31	23.32	23.315	0	0	0	0
23.32	23.33	23.325	0	0	0	0
23.33	23.34	23.335	0	0	0	0
23.34	23.35	23.345	0	0	0	0
23.35	23.36	23.355	0	0	0	0
23.36	23.37	23.365	0	0	0	0
23.37	23.38	23.375	0	0	0	0
23.38	23.39	23.385	0	0	0	0
23.39	23.4	23.395	0	0	0	0
23.4	23.41	23.405	0	0	0	0
23.41	23.42	23.415	0	0	0	0
23.42	23.43	23.425	0	0	0	0
23.43	23.44	23.435	0	0	0	0
23.44	23.45	23.445	0	0	0	0
23.45	23.46	23.455	0	0	0	0
23.46	23.47	23.465	0	0	0	0
23.47	23.48	23.475	0	0	0	0
23.48	23.49	23.485	0	0	0	0
23.49	23.5	23.495	0	0	0	0
23.5	23.51	23.505	0	0	0	0
23.51	23.52	23.515	0	0	0	0
23.52	23.53	23.525	0	0	0	0
23.53	23.54	23.535	0	0	0	0
23.54	23.55	23.545	0	0	0	0
23.55	23.56	23.555	0	0	0	0
23.56	23.57	23.565	0	0	0	0
23.57	23.58	23.575	0	0	0	0
23.58	23.59	23.585	0	0	0	0
23.59	23.6	23.595	0	0	0	0
23.6	23.61	23.605	0	0	0	0
23.61	23.62	23.615	0	0	0	0
23.62	23.63	23.625	0	0	0	0
23.63	23.64	23.635	0	0	0	0
23.64	23.65	23.645	0	0	0	0
23.65	23.66	23.655	0	1	0	1
23.66	23.67	23.665	0	0	0	0
23.67	23.68	23.675	0	0	0	0
23.68	23.69	23.685	0	0	0	0
23.69	23.7	23.695	0	0	0	0
23.7	23.71	23.705	0	0	0	0
23.71	23.72	23.715	0	0	0	0
23.72	23.73	23.725	0	0	1	1
23.73	23.74	23.735	0	0	0	0
23.74	23.75	23.745	0	0	0	0
23.75	23.76	23.755	0	0	0	0
23.76	23.77	23.765	0	0	0	0
23.77	23.78	23.775	0	0	0	0
23.78	23.79	23.785	0	0	0	0
23.79	23.8	23.795	0	0	0	0
23.8	23.81	23.805	0	0	0	0
23.81	23.82	23.815	0	0	0	0
23.82	23.83	23.825	0	0	0	0
23.83	23.84	23.835	0	0	0	0
23.84	23.85	23.845	0	0	0	0
23.85	23.86	23.855	0	0	0	0
23.86	23.87	23.865	0	0	0	0
23.87	23.88	23.875	0	0	0	0
23.88	23.89	23.885	0	0	0	0
23.89	23.9	23.895	0	0	0	0
23.9	23.91	23.905	0	0	0	0
23.91	23.92	23.915	0	0	0	0
23.92	23.93	23.925	0	0	1	1
23.93	23.94	23.935	0	0	0	0
23.94	23.95	23.945	0	0	0	0
23.95	23.96	23.955	0	0	0	0
23.96	23.97	23.965	0	0	0	0
23.97	23.98	23.975	0	0	0	0
23.98	23.99	23.985	0	0	0	0
23.99	24	23.995	0	0	0	0
24	24.01	24.005	0	0	0	0
24.01	24.02	24.015	0	0	0	0
24.02	24.03	24.025	0	0	1	1
24.03	24.04	24.035	0	0	0	0
24.04	24.05	24.045	0	0	0	0
24.05	24.06	24.055	0	0	0	0
24.06	24.07	24.065	0	0	1	1
24.07	24.08	24.075	0	0	0	0
24.08	24.09	24.085	0	0	0	0
24.09	24.1	24.095	0	0	0	0
24.1	24.11	24.105	0	0	0	0
24.11	24.12	24.115	0	0	0	0
24.12	24.13	24.125	0	0	0	0
24.13	24.14	24.135	0	0	0	0
24.14	24.15	24.145	0	0	0	0
24.15	24.16	24.155	0	0	0	0
24.16	24.17	24.165	0	0	0	0
24.17	24.18	24.175	0	1	1	2
24.18	24.19	24.185	0	0	0	0
24.19	24.2	24.195	0	0	0	0
24.2	24.21	24.205	0	0	0	0
24.21	24.22	24.215	0	0	0	0
24.22	24.23	24.225	0	1	1	2
24.23	24.24	24.235	0	0	1	1
24.24	24.25	24.245	0	0	0	0
24.25	24.26	24.255	0	0	0	0
24.26	24.27	24.265	0	0	0	0
24.27	24.28	24.275	0	0	0	0
24.28	24.29	24.285	0	0	0	0
24.29	24.3	24.295	0	0	0	0
24.3	24.31	24.305	0	0	0	0
24.31	24.32	24.315	0	0	0	0
24.32	24.33	24.325	0	0	0	0
24.33	24.34	24.335	0	0	1	1
24.34	24.35	24.345	0	0	0	0
24.35	24.36	24.355	0	0	0	0
24.36	24.37	24.365	0	0	0	0
24.37	24.38	24.375	0	0	0	0
24.38	24.39	24.385	0	0	0	0
24.39	24.4	24.395	0	0	0	0
24.4	24.41	24.405	0	0	1	1
24.41	24.42	24.415	0	0	1	1
24.42	24.43	24.425	0	0	0	0
24.43	24.44	24.435	0	0	0	0
24.44	24.45	24.445	0	0	1	1
24.45	24.46	24.455	0	0	0	0
24.46	24.47	24.465	0	0	0	0
24.47	24.48	24.475	0	0	0	0
24.48	24.49	24.485	0	0	0	0
24.49	24.5	24.495	0	0	0	0
24.5	24.51	24.505	0	0	0	0
24.51	24.52	24.515	0	0	0	0
24.52	24.53	24.525	0	1	1	2
24.53	24.54	24.535	0	0	0	0
24.54	24.55	24.545	0	0	0	0
24.55	24.56	24.555	0	0	0	0
24.56	24.57	24.565	0	0	0	0
24.57	24.58	24.575	0	1	0	1
24.58	24.59	24.585	0	0	0	0
24.59	24.6	24.595	0	0	0	0
24.6	24.61	24.605	0	0	0	0
24.61	24.62	24.615	0	0	0	0
24.62	24.63	24.625	0	0	0	0
24.63	24.64	24.635	0	0	0	0
24.64	24.65	24.645	0	0	0	0
24.65	24.66	24.655	0	0	0	0
24.66	24.67	24.665	0	0	0	0
24.67	24.68	24.675	0	1	0	1
24.68	24.69	24.685	0	0	0	0
24.69	24.7	24.695	0	0	0	0
24.7	24.71	24.705	0	0	0	0
24.71	24.72	24.715	0	0	0	0
24.72	24.73	24.725	0	0	0	0
24.73	24.74	24.735	0	0	0	0
24.74	24.75	24.745	0	0	0	0
24.75	24.76	24.755	0	0	0	0
24.76	24.77	24.765	0	0	0	0
24.77	24.78	24.775	0	0	1	1
24.78	24.79	24.785	0	0	0	0
24.79	24.8	24.795	0	0	0	0
24.8	24.81	24.805	0	0	0	0
24.81	24.82	24.815	0	0	0	0
24.82	24.83	24.825	0	0	0	0
24.83	24.84	24.835	0	0	0	0
24.84	24.85	24.845	0	0	0	0
24.85	24.86	24.855	0	0	0	0
24.86	24.87	24.865	0	0	1	1
24.87	24.88	24.875	0	0	0	0
24.88	24.89	24.885	0	0	0	0
24.89	24.9	24.895	0	0	0	0
24.9	24.91	24.905	0	0	0	0
24.91	24.92	24.915	0	0	0	0
24.92	24.93	24.925	0	0	0	0
24.93	24.94	24.935	0	0	0	0
24.94	24.95	24.945	0	0	0	0
24.95	24.96	24.955	0	0	0	0
24.96	24.97	24.965	0	0	0	0
24.97	24.98	24.975	0	0	0	0
24.98	24.99	24.985	0	0	0	0
24.99	25	24.995	0	0	0	0
25	25.01	25.005	0	0	0	0
25.01	25.02	25.015	0	0	0	0
25.02	25.03	25.025	0	0	0	0
25.03	25.04	25.035	0	0	0	0
25.04	25.05	25.045	0	0	0	0
25.05	25.06	25.055	0	0	0	0
25.06	25.07	25.065	0	0	0	0
25.07	25.08	25.075	0	0	0	0
25.08	25.09	25.085	0	0	0	0
25.09	25.1	25.095	0	0	0	0
25.1	25.11	25.105	0	0	0	0
25.11	25.12	25.115	0	0	0	0
25.12	25.13	25.125	0	0	0	0
25.13	25.14	25.135	0	0	0	0
25.14	25.15	25.145	0	0	0	0
25.15	25.16	25.155	0	0	0	0
25.16	25.17	25.165	0	0	1	1
25.17	25.18	25.175	0	0	0	0
25.18	25.19	25.185	0	0	0	0
25.19	25.2	25.195	0	0	0	0
25.2	25.21	25.205	0	0	0	0
25.21	25.22	25.215	0	0	0	0
25.22	25.23	25.225	0	0	0	0
25.23	25.24	25.235	0	0	0	0
25.24	25.25	25.245	0	0	0	0
25.25	25.26	25.255	0	0	0	0
25.26	25.27	25.265	0	0	0	0
25.27	25.28	25.275	0	0	0	0
25.28	25.29	25.285	0	0	0	0
25.29	25.3	25.295	0	0	0	0
25.3	25.31	25.305	0	0	0	0
25.31	25.32	25.315	0	0	0	0
25.32	25.33	25.325	0	0	0	0
25.33	25.34	25.335	0	0	0	0
25.34	25.35	25.345	0	0	0	0
25.35	25.36	25.355	0	0	0	0
25.36	25.37	25.365	0	1	1	2
25.37	25.38	25.375	0	0	0	0
25.38	25.39	25.385	0	0	0	0
25.39	25.4	25.395	0	0	0	0
25.4	25.41	25.405	0	0	0	0
25.41	25.42	25.415	0	0	0	0
25.42	25.43	25.425	0	0	0	0
25.43	25.44	25.435	0	0	0	0
25.44	25.45	25.445	0	0	0	0
25.45	25.46	25.455	0	0	0	0
25.46	25.47	25.465	0	1	2	3
25.47	25.48	25.475	0	0	0	0
25.48	25.49	25.485	0	0	0	0
25.49	25.5	25.495	0	0	0	0
25.5	25.51	25.505	0	0	0	0
25.51	25.52	25.515	0	0	0	0
25.52	25.53	25.525	0	0	0	0
25.53	25.54	25.535	0	0	0	0
25.54	25.55	25.545	0	0	0	0
25.55	25.56	25.555	0	0	0	0
25.56	25.57	25.565	0	0	0	0
25.57	25.58	25.575	0	0	0	0
25.58	25.59	25.585	0	1	0	1
25.59	25.6	25.595	0	0	0	0
25.6	25.61	25.605	0	0	0	0
25.61	25.62	25.615	0	0	0	0
25.62	25.63	25.625	0	0	0	0
25.63	25.64	25.635	0	0	0	0
25.64	25.65	25.645	0	0	0	0
25.65	25.66	25.655	0	0	0	0
25.66	25.67	25.665	0	0	2	2
25.67	25.68	25.675	0	0	0	0
25.68	25.69	25.685	0	1	0	1
25.69	25.7	25.695	0	0	0	0
25.7	25.71	25.705	0	0	0	0
25.71	25.72	25.715	0	1	0	1
25.72	25.73	25.725	0	0	0	0
25.73	25.74	25.735	0	0	0	0
25.74	25.75	25.745	0	0	0	0
25.75	25.76	25.755	0	0	0	0
25.76	25.77	25.765	0	1	0	1
25.77	25.78	25.775	0	0	0	0
25.78	25.79	25.785	0	0	0	0
25.79	25.8	25.795	0	0	0	0
25.8	25.81	25.805	0	0	0	0
25.81	25.82	25.815	0	0	0	0
25.82	25.83	25.825	0	0	2	2
25.83	25.84	25.835	0	1	0	1
25.84	25.85	25.845	0	0	0	0
25.85	25.86	25.855	0	0	0	0
25.86	25.87	25.865	0	0	0	0
25.87	25.88	25.875	0	0	0	0
25.88	25.89	25.885	0	0	0	0
25.89	25.9	25.895	0	0	0	0
25.9	25.91	25.905	0	0	0	0
25.91	25.92	25.915	0	0	0	0
25.92	25.93	25.925	0	0	0	0
25.93	25.94	25.935	0	0	0	0
25.94	25.95	25.945	0	0	0	0
25.95	25.96	25.955	0	0	0	0
25.96	25.97	25.965	0	0	0	0
25.97	25.98	25.975	0	0	0	0
25.98	25.99	25.985	0	0	0	0
25.99	26	25.995	0	0	0	0
26	26.01	26.005	0	0	0	0
26.01	26.02	26.015	0	0	0	0
26.02	26.03	26.025	0	0	0	0
26.03	26.04	26.035	0	0	0	0
26.04	26.05	26.045	0	0	0	0
26.05	26.06	26.055	0	0	0	0
26.06	26.07	26.065	0	0	0	0
26.07	26.08	26.075	0	0	0	0
26.08	26.09	26.085	0	1	2	3
26.09	26.1	26.095	0	0	0	0
26.1	26.11	26.105	0	0	0	0
26.11	26.12	26.115	0	0	0	0
26.12	26.13	26.125	0	0	0	0
26.13	26.14	26.135	0	0	0	0
26.14	26.15	26.145	0	0	0	0
26.15	26.16	26.155	0	0	0	0
26.16	26.17	26.165	0	1	0	1
26.17	26.18	26.175	0	0	0	0
26.18	26.19	26.185	0	0	0	0
26.19	26.2	26.195	0	0	0	0
26.2	26.21	26.205	0	0	0	0
26.21	26.22	26.215	0	0	0	0
26.22	26.23	26.225	0	0	0	0
26.23	26.24	26.235	0	0	0	0
26.24	26.25	26.245	0	0	0	0
26.25	26.26	26.255	0	0	0	0
26.26	26.27	26.265	0	0	0	0
26.27	26.28	26.275	0	0	0	0
26.28	26.29	26.285	0	0	0	0
26.29	26.3	26.295	0	0	0	0
26.3	26.31	26.305	0	0	0	0
26.31	26.32	26.315	0	0	0	0
26.32	26.33	26.325	0	0	0	0
26.33	26.34	26.335	0	0	0	0
26.34	26.35	26.345	0	0	0	0
26.35	26.36	26.355	0	0	0	0
26.36	26.37	26.365	0	0	1	1
26.37	26.38	26.375	0	0	0	0
26.38	26.39	26.385	0	0	0	0
26.39	26.4	26.395	0	0	0	0
26.4	26.41	26.405	0	0	0	0
26.41	26.42	26.415	0	0	0	0
26.42	26.43	26.425	0	0	0	0
26.43	26.44	26.435	0	0	0	0
26.44	26.45	26.445	0	0	0	0
26.45	26.46	26.455	0	0	0	0
26.46	26.47	26.465	0	0	0	0
26.47	26.48	26.475	0	0	0	0
26.48	26.49	26.485	0	0	0	0
26.49	26.5	26.495	0	0	0	0
26.5	26.51	26.505	0	0	0	0
26.51	26.52	26.515	0	0	0	0
26.52	26.53	26.525	0	0	0	0
26.53	26.54	26.535	0	0	0	0
26.54	26.55	26.545	0	0	0	0
26.55	26.56	26.555	0	0	0	0
26.56	26.57	26.565	0	0	0	0
26.57	26.58	26.575	0	1	0	1
26.58	26.59	26.585	0	0	0	0
26.59	26.6	26.595	0	0	0	0
26.6	26.61	26.605	0	0	0	0
26.61	26.62	26.615	0	0	0	0
26.62	26.63	26.625	0	0	0	0
26.63	26.64	26.635	0	0	0	0
26.64	26.65	26.645	0	0	0	0
26.65	26.66	26.655	0	0	0	0
26.66	26.67	26.665	0	0	0	0
26.67	26.68	26.675	0	1	0	1
26.68	26.69	26.685	0	0	0	0
26.69	26.7	26.695	0	0	0	0
26.7	26.71	26.705	0	0	0	0
26.71	26.72	26.715	0	0	0	0
26.72	26.73	26.725	0	0	0	0
26.73	26.74	26.735	0	0	0	0
26.74	26.75	26.745	0	0	0	0
26.75	26.76	26.755	0	0	0	0
26.76	26.77	26.765	0	0	0	0
26.77	26.78	26.775	0	0	0	0
26.78	26.79	26.785	0	0	0	0
26.79	26.8	26.795	0	0	0	0
26.8	26.81	26.805	0	0	0	0
26.81	26.82	26.815	0	0	0	0
26.82	26.83	26.825	0	0	0	0
26.83	26.84	26.835	0	0	0	0
26.84	26.85	26.845	0	0	0	0
26.85	26.86	26.855	0	0	1	1
26.86	26.87	26.865	0	0	1	1
26.87	26.88	26.875	0	0	0	0
26.88	26.89	26.885	0	0	0	0
26.89	26.9	26.895	0	0	0	0
26.9	26.91	26.905	0	0	0	0
26.91	26.92	26.915	0	0	0	0
26.92	26.93	26.925	0	0	0	0
26.93	26.94	26.935	0	0	0	0
26.94	26.95	26.945	0	0	0	0
26.95	26.96	26.955	0	0	0	0
26.96	26.97	26.965	0	0	2	2
26.97	26.98	26.975	0	0	1	1
26.98	26.99	26.985	0	0	0	0
26.99	27	26.995	0	0	0	0
27	27.01	27.005	0	0	0	0
27.01	27.02	27.015	0	0	0	0
27.02	27.03	27.025	0	0	0	0
27.03	27.04	27.035	0	0	0	0
27.04	27.05	27.045	0	0	0	0
27.05	27.06	27.055	0	0	0	0
27.06	27.07	27.065	0	0	0	0
27.07	27.08	27.075	0	0	1	1
27.08	27.09	27.085	0	0	0	0
27.09	27.1	27.095	0	0	0	0
27.1	27.11	27.105	0	0	0	0
27.11	27.12	27.115	0	0	0	0
27.12	27.13	27.125	0	0	0	0
27.13	27.14	27.135	0	0	0	0
27.14	27.15	27.145	0	0	0	0
27.15	27.16	27.155	0	0	0	0
27.16	27.17	27.165	0	0	0	0
27.17	27.18	27.175	0	0	0	0
27.18	27.19	27.185	0	0	0	0
27.19	27.2	27.195	0	0	0	0
27.2	27.21	27.205	0	0	0	0
27.21	27.22	27.215	0	0	0	0
27.22	27.23	27.225	0	0	0	0
27.23	27.24	27.235	0	0	0	0
27.24	27.25	27.245	0	0	0	0
27.25	27.26	27.255	0	0	0	0
27.26	27.27	27.265	0	0	0	0
27.27	27.28	27.275	0	0	0	0
27.28	27.29	27.285	0	0	0	0
27.29	27.3	27.295	0	0	0	0
27.3	27.31	27.305	0	0	0	0
27.31	27.32	27.315	0	0	0	0
27.32	27.33	27.325	0	0	0	0
27.33	27.34	27.335	0	0	0	0
27.34	27.35	27.345	0	0	0	0
27.35	27.36	27.355	0	0	0	0
27.36	27.37	27.365	0	0	0	0
27.37	27.38	27.375	0	0	1	1
27.38	27.39	27.385	0	0	0	0
27.39	27.4	27.395	0	0	0	0
27.4	27.41	27.405	0	0	0	0
27.41	27.42	27.415	0	0	0	0
27.42	27.43	27.425	0	0	0	0
27.43	27.44	27.435	0	0	0	0
27.44	27.45	27.445	0	0	0	0
27.45	27.46	27.455	0	0	0	0
27.46	27.47	27.465	0	0	0	0
27.47	27.48	27.475	0	0	0	0
27.48	27.49	27.485	0	0	0	0
27.49	27.5	27.495	0	0	0	0
27.5	27.51	27.505	0	0	0	0
27.51	27.52	27.515	0	0	0	0
27.52	27.53	27.525	0	0	0	0
27.53	27.54	27.535	0	0	0	0
27.54	27.55	27.545	0	0	0	0
27.55	27.56	27.555	0	0	0	0
27.56	27.57	27.565	0	0	0	0
27.57	27.58	27.575	0	0	0	0
27.58	27.59	27.585	0	0	0	0
27.59	27.6	27.595	0	0	0	0
27.6	27.61	27.605	0	0	0	0
27.61	27.62	27.615	0	0	1	1
27.62	27.63	27.625	0	0	0	0
27.63	27.64	27.635	0	0	0	0
27.64	27.65	27.645	0	0	0	0
27.65	27.66	27.655	0	0	0	0
27.66	27.67	27.665	0	0	0	0
27.67	27.68	27.675	0	0	0	0
27.68	27.69	27.685	0	0	0	0
27.69	27.7	27.695	0	0	0	0
27.7	27.71	27.705	0	0	0	0
27.71	27.72	27.715	0	0	0	0
27.72	27.73	27.725	0	0	1	1
27.73	27.74	27.735	0	0	0	0
27.74	27.75	27.745	0	0	0	0
27.75	27.76	27.755	0	0	0	0
27.76	27.77	27.765	0	0	0	0
27.77	27.78	27.775	0	0	0	0
27.78	27.79	27.785	0	0	0	0
27.79	27.8	27.795	0	0	0	0
27.8	27.81	27.805	0	0	0	0
27.81	27.82	27.815	0	0	0	0
27.82	27.83	27.825	0	0	0	0
27.83	27.84	27.835	0	0	0	0
27.84	27.85	27.845	0	0	0	0
27.85	27.86	27.855	0	0	0	0
27.86	27.87	27.865	0	0	0	0
27.87	27.88	27.875	0	0	0	0
27.88	27.89	27.885	0	0	0	0
27.89	27.9	27.895	0	0	0	0
27.9	27.91	27.905	0	0	1	1
27.91	27.92	27.915	0	0	0	0
27.92	27.93	27.925	0	0	0	0
27.93	27.94	27.935	0	0	0	0
27.94	27.95	27.945	0	0	0	0
27.95	27.96	27.955	0	0	0	0
27.96	27.97	27.965	0	0	0	0
27.97	27.98	27.975	0	0	0	0
27.98	27.99	27.985	0	0	0	0
27.99	28	27.995	0	0	0	0
28	28.01	28.005	0	0	0	0
28.01	28.02	28.015	0	0	0	0
28.02	28.03	28.025	0	0	0	0
28.03	28.04	28.035	0	0	0	0
28.04	28.05	28.045	0	0	0	0
28.05	28.06	28.055	0	0	0	0
28.06	28.07	28.065	0	0	0	0
28.07	28.08	28.075	0	0	0	0
28.08	28.09	28.085	0	0	0	0
28.09	28.1	28.095	0	0	0	0
28.1	28.11	28.105	0	0	0	0
28.11	28.12	28.115	0	0	0	0
28.12	28.13	28.125	0	0	0	0
28.13	28.14	28.135	0	0	0	0
28.14	28.15	28.145	0	0	0	0
28.15	28.16	28.155	0	0	0	0
28.16	28.17	28.165	0	0	0	0
28.17	28.18	28.175	0	0	0	0
28.18	28.19	28.185	0	0	0	0
28.19	28.2	28.195	0	0	0	0
28.2	28.21	28.205	0	0	0	0
28.21	28.22	28.215	0	0	0	0
28.22	28.23	28.225	0	0	0	0
28.23	28.24	28.235	0	0	0	0
28.24	28.25	28.245	0	0	0	0
28.25	28.26	28.255	0	0	0	0
28.26	28.27	28.265	0	0	0	0
28.27	28.28	28.275	0	0	0	0
28.28	28.29	28.285	0	0	0	0
28.29	28.3	28.295	0	0	0	0
28.3	28.31	28.305	0	0	0	0
28.31	28.32	28.315	0	0	1	1
28.32	28.33	28.325	0	0	0	0
28.33	28.34	28.335	0	0	0	0
28.34	28.35	28.345	0	0	0	0
28.35	28.36	28.355	0	0	0	0
28.36	28.37	28.365	0	0	0	0
28.37	28.38	28.375	0	0	0	0
28.38	28.39	28.385	0	0	0	0
28.39	28.4	28.395	0	1	0	1
28.4	28.41	28.405	0	0	0	0
28.41	28.42	28.415	0	1	0	1
28.42	28.43	28.425	0	0	0	0
28.43	28.44	28.435	0	0	0	0
28.44	28.45	28.445	0	0	0	0
28.45	28.46	28.455	0	0	0	0
28.46	28.47	28.465	0	0	1	1
28.47	28.48	28.475	0	0	0	0
28.48	28.49	28.485	0	0	0	0
28.49	28.5	28.495	0	0	0	0
28.5	28.51	28.505	0	0	0	0
28.51	28.52	28.515	0	0	1	1
28.52	28.53	28.525	0	0	0	0
28.53	28.54	28.535	0	0	0	0
28.54	28.55	28.545	0	0	0	0
28.55	28.56	28.555	0	0	0	0
28.56	28.57	28.565	0	0	0	0
28.57	28.58	28.575	0	0	0	0
28.58	28.59	28.585	0	0	0	0
28.59	28.6	28.595	0	0	0	0
28.6	28.61	28.605	0	0	0	0
28.61	28.62	28.615	0	1	0	1
28.62	28.63	28.625	0	0	1	1
28.63	28.64	28.635	0	0	1	1
28.64	28.65	28.645	0	0	0	0
28.65	28.66	28.655	0	0	0	0
28.66	28.67	28.665	0	0	0	0
28.67	28.68	28.675	0	0	0	0
28.68	28.69	28.685	0	0	0	0
28.69	28.7	28.695	0	0	1	1
28.7	28.71	28.705	0	0	0	0
28.71	28.72	28.715	0	0	0	0
28.72	28.73	28.725	0	0	0	0
28.73	28.74	28.735	0	0	0	0
28.74	28.75	28.745	0	0	0	0
28.75	28.76	28.755	0	0	0	0
28.76	28.77	28.765	0	0	0	0
28.77	28.78	28.775	0	0	0	0
28.78	28.79	28.785	0	0	0	0
28.79	28.8	28.795	0	0	1	1
28.8	28.81	28.805	0	0	0	0
28.81	28.82	28.815	0	0	0	0
28.82	28.83	28.825	0	0	0	0
28.83	28.84	28.835	0	0	0	0
28.84	28.85	28.845	0	0	0	0
28.85	28.86	28.855	0	0	0	0
28.86	28.87	28.865	0	0	0	0
28.87	28.88	28.875	0	0	0	0
28.88	28.89	28.885	0	0	0	0
28.89	28.9	28.895	0	0	0	0
28.9	28.91	28.905	0	0	0	0
28.91	28.92	28.915	0	0	0	0
28.92	28.93	28.925	0	0	0	0
28.93	28.94	28.935	0	0	0	0
28.94	28.95	28.945	0	0	0	0
28.95	28.96	28.955	0	0	0	0
28.96	28.97	28.965	0	0	0	0
28.97	28.98	28.975	0	0	0	0
28.98	28.99	28.985	0	0	0	0
28.99	29	28.995	0	0	0	0
29	29.01	29.005	0	0	0	0
29.01	29.02	29.015	0	0	0	0
29.02	29.03	29.025	0	0	0	0
29.03	29.04	29.035	0	0	0	0
29.04	29.05	29.045	0	0	0	0
29.05	29.06	29.055	0	0	0	0
29.06	29.07	29.065	0	0	0	0
29.07	29.08	29.075	0	0	0	0
29.08	29.09	29.085	0	0	0	0
29.09	29.1	29.095	0	0	0	0
29.1	29.11	29.105	0	0	0	0
29.11	29.12	29.115	0	0	0	0
29.12	29.13	29.125	0	0	0	0
29.13	29.14	29.135	0	0	0	0
29.14	29.15	29.145	0	0	0	0
29.15	29.16	29.155	0	0	0	0
29.16	29.17	29.165	0	0	0	0
29.17	29.18	29.175	0	0	0	0
29.18	29.19	29.185	0	0	0	0
29.19	29.2	29.195	0	0	0	0
29.2	29.21	29.205	0	0	0	0
29.21	29.22	29.215	0	0	0	0
29.22	29.23	29.225	0	0	0	0
29.23	29.24	29.235	0	0	0	0
29.24	29.25	29.245	0	0	0	0
29.25	29.26	29.255	0	0	0	0
29.26	29.27	29.265	0	0	0	0
29.27	29.28	29.275	0	0	0	0
29.28	29.29	29.285	0	0	0	0
29.29	29.3	29.295	0	0	0	0
29.3	29.31	29.305	0	0	0	0
29.31	29.32	29.315	0	0	0	0
29.32	29.33	29.325	0	0	0	0
29.33	29.34	29.335	0	0	0	0
29.34	29.35	29.345	0	0	0	0
29.35	29.36	29.355	0	0	0	0
29.36	29.37	29.365	0	0	0	0
29.37	29.38	29.375	0	0	0	0
29.38	29.39	29.385	0	0	0	0
29.39	29.4	29.395	0	0	0	0
29.4	29.41	29.405	0	0	0	0
29.41	29.42	29.415	0	0	0	0
29.42	29.43	29.425	0	0	0	0
29.43	29.44	29.435	0	0	0	0
29.44	29.45	29.445	0	0	1	1
29.45	29.46	29.455	0	0	0	0
29.46	29.47	29.465	0	0	0	0
29.47	29.48	29.475	0	0	0	0
29.48	29.49	29.485	0	0	0	0
29.49	29.5	29.495	0	0	1	1
29.5	29.51	29.505	0	0	1	1
29.51	29.52	29.515	0	0	0	0
29.52	29.53	29.525	0	0	0	0
29.53	29.54	29.535	0	0	0	0
29.54	29.55	29.545	0	0	0	0
29.55	29.56	29.555	0	0	0	0
29.56	29.57	29.565	0	0	0	0
29.57	29.58	29.575	0	0	0	0
29.58	29.59	29.585	0	0	0	0
29.59	29.6	29.595	0	0	0	0
29.6	29.61	29.605	0	2	1	3
29.61	29.62	29.615	0	0	0	0
29.62	29.63	29.625	0	0	0	0
29.63	29.64	29.635	0	0	0	0
29.64	29.65	29.645	0	0	0	0
29.65	29.66	29.655	0	0	0	0
29.66	29.67	29.665	0	0	0	0
29.67	29.68	29.675	0	0	0	0
29.68	29.69	29.685	0	0	0	0
29.69	29.7	29.695	0	0	0	0
29.7	29.71	29.705	0	1	0	1
29.71	29.72	29.715	0	0	0	0
29.72	29.73	29.725	0	0	0	0
29.73	29.74	29.735	0	0	0	0
29.74	29.75	29.745	0	0	0	0
29.75	29.76	29.755	0	0	0	0
29.76	29.77	29.765	0	0	0	0
29.77	29.78	29.775	0	0	0	0
29.78	29.79	29.785	0	0	0	0
29.79	29.8	29.795	0	0	0	0
29.8	29.81	29.805	0	2	0	2
29.81	29.82	29.815	0	0	0	0
29.82	29.83	29.825	0	0	0	0
29.83	29.84	29.835	0	0	0	0
29.84	29.85	29.845	0	0	0	0
29.85	29.86	29.855	0	0	0	0
29.86	29.87	29.865	0	0	0	0
29.87	29.88	29.875	0	0	0	0
29.88	29.89	29.885	0	0	0	0
29.89	29.9	29.895	0	0	0	0
29.9	29.91	29.905	0	0	1	1
29.91	29.92	29.915	0	0	0	0
29.92	29.93	29.925	0	0	0	0
29.93	29.94	29.935	0	0	0	0
29.94	29.95	29.945	0	0	0	0
29.95	29.96	29.955	0	0	0	0
29.96	29.97	29.965	0	0	0	0
29.97	29.98	29.975	0	0	0	0
29.98	29.99	29.985	0	0	0	0
29.99	30	29.995	0	0	0	0
30	30.01	30.005	0	1	1	2
30.01	30.02	30.015	0	0	0	0
30.02	30.03	30.025	0	0	0	0
30.03	30.04	30.035	0	0	0	0
30.04	30.05	30.045	0	0	0	0
30.05	30.06	30.055	0	0	0	0
30.06	30.07	30.065	0	0	0	0
30.07	30.08	30.075	0	0	0	0
30.08	30.09	30.085	0	0	0	0
30.09	30.1	30.095	0	0	0	0
30.1	30.11	30.105	0	0	0	0
30.11	30.12	30.115	0	0	0	0
30.12	30.13	30.125	0	0	0	0
30.13	30.14	30.135	0	0	0	0
30.14	30.15	30.145	0	0	0	0
30.15	30.16	30.155	0	1	0	1
30.16	30.17	30.165	0	0	0	0
30.17	30.18	30.175	0	0	0	0
30.18	30.19	30.185	0	0	0	0
30.19	30.2	30.195	0	0	0	0
30.2	30.21	30.205	0	0	0	0
30.21	30.22	30.215	0	0	0	0
30.22	30.23	30.225	0	0	0	0
30.23	30.24	30.235	0	0	0	0
30.24	30.25	30.245	0	0	0	0
30.25	30.26	30.255	0	0	0	0
30.26	30.27	30.265	0	0	0	0
30.27	30.28	30.275	0	0	0	0
30.28	30.29	30.285	0	0	0	0
30.29	30.3	30.295	0	0	0	0
30.3	30.31	30.305	0	1	0	1
30.31	30.32	30.315	0	0	0	0
30.32	30.33	30.325	0	0	0	0
30.33	30.34	30.335	0	0	0	0
30.34	30.35	30.345	0	0	0	0
30.35	30.36	30.355	0	0	0	0
30.36	30.37	30.365	0	0	0	0
30.37	30.38	30.375	0	0	0	0
30.38	30.39	30.385	0	0	0	0
30.39	30.4	30.395	0	0	0	0
30.4	30.41	30.405	0	0	0	0
30.41	30.42	30.415	0	0	0	0
30.42	30.43	30.425	0	0	0	0
30.43	30.44	30.435	0	0	0	0
30.44	30.45	30.445	0	0	0	0
30.45	30.46	30.455	0	0	0	0
30.46	30.47	30.465	0	0	0	0
30.47	30.48	30.475	0	0	0	0
30.48	30.49	30.485	0	0	0	0
30.49	30.5	30.495	0	0	0	0
30.5	30.51	30.505	0	0	0	0
30.51	30.52	30.515	0	0	0	0
30.52	30.53	30.525	0	0	0	0
30.53	30.54	30.535	0	0	0	0
30.54	30.55	30.545	0	0	0	0
30.55	30.56	30.555	0	0	0	0
30.56	30.57	30.565	0	0	0	0
30.57	30.58	30.575	0	0	0	0
30.58	30.59	30.585	0	0	0	0
30.59	30.6	30.595	0	0	0	0
30.6	30.61	30.605	0	0	0	0
30.61	30.62	30.615	0	0	0	0
30.62	30.63	30.625	0	0	0	0
30.63	30.64	30.635	0	0	0	0
30.64	30.65	30.645	0	0	0	0
30.65	30.66	30.655	0	0	0	0
30.66	30.67	30.665	0	0	0	0
30.67	30.68	30.675	0	0	0	0
30.68	30.69	30.685	0	0	0	0
30.69	30.7	30.695	0	0	0	0
30.7	30.71	30.705	0	0	0	0
30.71	30.72	30.715	0	0	0	0
30.72	30.73	30.725	0	0	0	0
30.73	30.74	30.735	0	0	0	0
30.74	30.75	30.745	0	0	0	0
30.75	30.76	30.755	0	1	0	1
30.76	30.77	30.765	0	0	0	0
30.77	30.78	30.775	0	0	0	0
30.78	30.79	30.785	0	0	0	0
30.79	30.8	30.795	0	0	0	0
30.8	30.81	30.805	0	0	0	0
30.81	30.82	30.815	0	0	0	0
30.82	30.83	30.825	0	0	0	0
30.83	30.84	30.835	0	0	0	0
30.84	30.85	30.845	0	0	0	0
30.85	30.86	30.855	0	0	1	1
30.86	30.87	30.865	0	0	0	0
30.87	30.88	30.875	0	0	0	0
30.88	30.89	30.885	0	0	0	0
30.89	30.9	30.895	0	0	0	0
30.9	30.91	30.905	0	0	0	0
30.91	30.92	30.915	0	0	0	0
30.92	30.93	30.925	0	0	0	0
30.93	30.94	30.935	0	0	0	0
30.94	30.95	30.945	0	0	0	0
30.95	30.96	30.955	0	0	3	3
30.96	30.97	30.965	0	0	0	0
30.97	30.98	30.975	0	0	0	0
30.98	30.99	30.985	0	0	0	0
30.99	31	30.995	0	0	0	0
31	31.01	31.005	0	0	0	0
31.01	31.02	31.015	0	0	0	0
31.02	31.03	31.025	0	0	0	0
31.03	31.04	31.035	0	0	0	0
31.04	31.05	31.045	0	0	0	0
31.05	31.06	31.055	0	1	1	2
31.06	31.07	31.065	0	0	0	0
31.07	31.08	31.075	0	0	0	0
31.08	31.09	31.085	0	0	0	0
31.09	31.1	31.095	0	0	0	0
31.1	31.11	31.105	0	0	0	0
31.11	31.12	31.115	0	0	0	0
31.12	31.13	31.125	0	0	0	0
31.13	31.14	31.135	0	0	0	0
31.14	31.15	31.145	0	1	0	1
31.15	31.16	31.155	0	0	0	0
31.16	31.17	31.165	0	0	1	1
31.17	31.18	31.175	0	0	0	0
31.18	31.19	31.185	0	0	0	0
31.19	31.2	31.195	0	0	1	1
31.2	31.21	31.205	0	0	1	1
31.21	31.22	31.215	0	0	0	0
31.22	31.23	31.225	0	0	0	0
31.23	31.24	31.235	0	0	0	0
31.24	31.25	31.245	0	0	1	1
31.25	31.26	31.255	0	0	2	2
31.26	31.27	31.265	0	0	0	0
31.27	31.28	31.275	0	0	0	0
31.28	31.29	31.285	0	0	0	0
31.29	31.3	31.295	0	0	0	0
31.3	31.31	31.305	0	0	0	0
31.31	31.32	31.315	0	0	0	0
31.32	31.33	31.325	0	1	0	1
31.33	31.34	31.335	0	0	0	0
31.34	31.35	31.345	0	0	0	0
31.35	31.36	31.355	0	0	0	0
31.36	31.37	31.365	0	0	0	0
31.37	31.38	31.375	0	0	0	0
31.38	31.39	31.385	0	0	0	0
31.39	31.4	31.395	0	0	0	0
31.4	31.41	31.405	0	0	0	0
31.41	31.42	31.415	0	0	0	0
31.42	31.43	31.425	0	0	0	0
31.43	31.44	31.435	0	0	0	0
31.44	31.45	31.445	0	0	0	0
31.45	31.46	31.455	0	0	1	1
31.46	31.47	31.465	0	0	0	0
31.47	31.48	31.475	0	0	0	0
31.48	31.49	31.485	0	0	0	0
31.49	31.5	31.495	0	0	0	0
31.5	31.51	31.505	0	0	0	0
31.51	31.52	31.515	0	0	0	0
31.52	31.53	31.525	0	0	0	0
31.53	31.54	31.535	0	0	0	0
31.54	31.55	31.545	0	0	0	0
31.55	31.56	31.555	0	1	0	1
31.56	31.57	31.565	0	0	0	0
31.57	31.58	31.575	0	0	0	0
31.58	31.59	31.585	0	0	0	0
31.59	31.6	31.595	0	0	0	0
31.6	31.61	31.605	0	0	0	0
31.61	31.62	31.615	0	0	0	0
31.62	31.63	31.625	0	0	0	0
31.63	31.64	31.635	0	0	0	0
31.64	31.65	31.645	0	0	0	0
31.65	31.66	31.655	0	2	1	3
31.66	31.67	31.665	0	0	0	0
31.67	31.68	31.675	0	0	0	0
31.68	31.69	31.685	0	0	0	0
31.69	31.7	31.695	0	0	0	0
31.7	31.71	31.705	0	0	0	0
31.71	31.72	31.715	0	0	0	0
31.72	31.73	31.725	0	0	0	0
31.73	31.74	31.735	0	0	0	0
31.74	31.75	31.745	0	0	0	0
31.75	31.76	31.755	0	0	1	1
31.76	31.77	31.765	0	0	0	0
31.77	31.78	31.775	0	0	0	0
31.78	31.79	31.785	0	0	0	0
31.79	31.8	31.795	0	0	0	0
31.8	31.81	31.805	0	0	0	0
31.81	31.82	31.815	0	0	0	0
31.82	31.83	31.825	0	0	0	0
31.83	31.84	31.835	0	0	0	0
31.84	31.85	31.845	0	0	0	0
31.85	31.86	31.855	0	0	0	0
31.86	31.87	31.865	0	0	0	0
31.87	31.88	31.875	0	0	0	0
31.88	31.89	31.885	0	0	0	0
31.89	31.9	31.895	0	0	0	0
31.9	31.91	31.905	0	0	0	0
31.91	31.92	31.915	0	0	0	0
31.92	31.93	31.925	0	0	0	0
31.93	31.94	31.935	0	0	0	0
31.94	31.95	31.945	0	0	0	0
31.95	31.96	31.955	0	0	0	0
31.96	31.97	31.965	0	0	0	0
31.97	31.98	31.975	0	0	0	0
31.98	31.99	31.985	0	0	0	0
31.99	32	31.995	0	0	0	0
32	32.01	32.005	0	0	0	0
32.01	32.02	32.015	0	0	0	0
32.02	32.03	32.025	0	0	0	0
32.03	32.04	32.035	0	0	0	0
32.04	32.05	32.045	0	0	0	0
32.05	32.06	32.055	0	0	0	0
32.06	32.07	32.065	0	0	0	0
32.07	32.08	32.075	0	0	0	0
32.08	32.09	32.085	0	0	1	1
32.09	32.1	32.095	0	0	0	0
32.1	32.11	32.105	0	0	0	0
32.11	32.12	32.115	0	0	0	0
32.12	32.13	32.125	0	0	0	0
32.13	32.14	32.135	0	0	0	0
32.14	32.15	32.145	0	0	0	0
32.15	32.16	32.155	0	0	0	0
32.16	32.17	32.165	0	0	0	0
32.17	32.18	32.175	0	0	0	0
32.18	32.19	32.185	0	0	0	0
32.19	32.2	32.195	0	0	0	0
32.2	32.21	32.205	0	0	0	0
32.21	32.22	32.215	0	0	0	0
32.22	32.23	32.225	0	0	0	0
32.23	32.24	32.235	0	0	0	0
32.24	32.25	32.245	0	0	0	0
32.25	32.26	32.255	0	0	0	0
32.26	32.27	32.265	0	0	0	0
32.27	32.28	32.275	0	0	0	0
32.28	32.29	32.285	0	0	0	0
32.29	32.3	32.295	0	0	0	0
32.3	32.31	32.305	0	0	0	0
32.31	32.32	32.315	0	0	0	0
32.32	32.33	32.325	0	0	0	0
32.33	32.34	32.335	0	0	0	0
32.34	32.35	32.345	0	0	0	0
32.35	32.36	32.355	0	0	0	0
32.36	32.37	32.365	0	0	0	0
32.37	32.38	32.375	0	0	0	0
32.38	32.39	32.385	0	1	1	2
32.39	32.4	32.395	0	0	0	0
32.4	32.41	32.405	0	0	0	0
32.41	32.42	32.415	0	0	0	0
32.42	32.43	32.425	0	0	0	0
32.43	32.44	32.435	0	0	0	0
32.44	32.45	32.445	0	0	0	0
32.45	32.46	32.455	0	0	0	0
32.46	32.47	32.465	0	0	0	0
32.47	32.48	32.475	0	0	0	0
32.48	32.49	32.485	0	0	0	0
32.49	32.5	32.495	0	0	0	0
32.5	32.51	32.505	0	0	1	1
32.51	32.52	32.515	0	0	0	0
32.52	32.53	32.525	0	0	0	0
32.53	32.54	32.535	0	0	0	0
32.54	32.55	32.545	0	0	0	0
32.55	32.56	32.555	0	0	0	0
32.56	32.57	32.565	0	0	0	0
32.57	32.58	32.575	0	0	0	0
32.58	32.59	32.585	0	0	0	0
32.59	32.6	32.595	0	0	0	0
32.6	32.61	32.605	0	0	0	0
32.61	32.62	32.615	0	0	1	1
32.62	32.63	32.625	0	0	0	0
32.63	32.64	32.635	0	0	0	0
32.64	32.65	32.645	0	0	0	0
32.65	32.66	32.655	0	0	0	0
32.66	32.67	32.665	0	0	0	0
32.67	32.68	32.675	0	0	0	0
32.68	32.69	32.685	0	0	0	0
32.69	32.7	32.695	0	0	0	0
32.7	32.71	32.705	0	0	0	0
32.71	32.72	32.715	0	0	0	0
32.72	32.73	32.725	0	0	0	0
32.73	32.74	32.735	0	0	1	1
32.74	32.75	32.745	0	0	0	0
32.75	32.76	32.755	0	0	0	0
32.76	32.77	32.765	0	0	0	0
32.77	32.78	32.775	0	0	0	0
32.78	32.79	32.785	0	0	2	2
32.79	32.8	32.795	0	0	1	1
32.8	32.81	32.805	0	1	1	2
32.81	32.82	32.815	0	0	0	0
32.82	32.83	32.825	0	0	0	0
32.83	32.84	32.835	0	0	1	1
32.84	32.85	32.845	0	0	1	1
32.85	32.86	32.855	0	0	0	0
32.86	32.87	32.865	0	0	1	1
32.87	32.88	32.875	0	0	0	0
32.88	32.89	32.885	0	0	0	0
32.89	32.9	32.895	0	0	0	0
32.9	32.91	32.905	0	0	0	0
32.91	32.92	32.915	0	0	0	0
32.92	32.93	32.925	0	0	1	1
32.93	32.94	32.935	0	0	0	0
32.94	32.95	32.945	0	0	0	0
32.95	32.96	32.955	0	0	1	1
32.96	32.97	32.965	0	0	0	0
32.97	32.98	32.975	0	0	2	2
32.98	32.99	32.985	0	0	0	0
32.99	33	32.995	0	0	0	0
33	33.01	33.005	0	0	0	0
33.01	33.02	33.015	0	1	0	1
33.02	33.03	33.025	0	0	0	0
33.03	33.04	33.035	0	0	0	0
33.04	33.05	33.045	0	0	1	1
33.05	33.06	33.055	0	0	0	0
33.06	33.07	33.065	0	0	0	0
33.07	33.08	33.075	0	0	1	1
33.08	33.09	33.085	0	1	1	2
33.09	33.1	33.095	0	0	0	0
33.1	33.11	33.105	0	0	0	0
33.11	33.12	33.115	0	0	0	0
33.12	33.13	33.125	0	0	0	0
33.13	33.14	33.135	0	0	0	0
33.14	33.15	33.145	0	0	0	0
33.15	33.16	33.155	0	0	0	0
33.16	33.17	33.165	0	0	0	0
33.17	33.18	33.175	0	0	0	0
33.18	33.19	33.185	0	0	4	4
33.19	33.2	33.195	0	0	0	0
33.2	33.21	33.205	0	0	0	0
33.21	33.22	33.215	0	0	0	0
33.22	33.23	33.225	0	0	0	0
33.23	33.24	33.235	0	0	0	0
33.24	33.25	33.245	0	0	0	0
33.25	33.26	33.255	0	0	0	0
33.26	33.27	33.265	0	0	0	0
33.27	33.28	33.275	0	0	0	0
33.28	33.29	33.285	0	0	1	1
33.29	33.3	33.295	0	0	0	0
33.3	33.31	33.305	0	0	0	0
33.31	33.32	33.315	0	0	0	0
33.32	33.33	33.325	0	0	0	0
33.33	33.34	33.335	0	0	0	0
33.34	33.35	33.345	0	0	0	0
33.35	33.36	33.355	0	0	0	0
33.36	33.37	33.365	0	0	0	0
33.37	33.38	33.375	0	0	0	0
33.38	33.39	33.385	0	0	0	0
33.39	33.4	33.395	0	0	0	0
33.4	33.41	33.405	0	0	0	0
33.41	33.42	33.415	0	0	0	0
33.42	33.43	33.425	0	0	0	0
33.43	33.44	33.435	0	0	0	0
33.44	33.45	33.445	0	0	0	0
33.45	33.46	33.455	0	0	0	0
33.46	33.47	33.465	0	0	0	0
33.47	33.48	33.475	0	0	0	0
33.48	33.49	33.485	0	0	0	0
33.49	33.5	33.495	0	0	0	0
33.5	33.51	33.505	0	0	0	0
33.51	33.52	33.515	0	0	0	0
33.52	33.53	33.525	0	0	0	0
33.53	33.54	33.535	0	0	0	0
33.54	33.55	33.545	0	0	0	0
33.55	33.56	33.555	0	0	0	0
33.56	33.57	33.565	0	0	0	0
33.57	33.58	33.575	0	0	0	0
33.58	33.59	33.585	0	0	0	0
33.59	33.6	33.595	0	0	0	0
33.6	33.61	33.605	0	0	0	0
33.61	33.62	33.615	0	0	0	0
33.62	33.63	33.625	0	0	0	0
33.63	33.64	33.635	0	1	0	1
33.64	33.65	33.645	0	0	0	0
33.65	33.66	33.655	0	0	0	0
33.66	33.67	33.665	0	0	0	0
33.67	33.68	33.675	0	0	0	0
33.68	33.69	33.685	0	0	0	0
33.69	33.7	33.695	0	0	0	0
33.7	33.71	33.705	0	0	0	0
33.71	33.72	33.715	0	0	0	0
33.72	33.73	33.725	0	0	0	0
33.73	33.74	33.735	0	1	1	2
33.74	33.75	33.745	0	0	0	0
33.75	33.76	33.755	0	0	0	0
33.76	33.77	33.765	0	0	0	0
33.77	33.78	33.775	0	0	0	0
33.78	33.79	33.785	0	0	0	0
33.79	33.8	33.795	0	0	0	0
33.8	33.81	33.805	0	0	0	0
33.81	33.82	33.815	0	0	0	0
33.82	33.83	33.825	0	0	0	0
33.83	33.84	33.835	0	0	0	0
33.84	33.85	33.845	0	0	0	0
33.85	33.86	33.855	0	0	0	0
33.86	33.87	33.865	0	0	0	0
33.87	33.88	33.875	0	0	0	0
33.88	33.89	33.885	0	0	0	0
33.89	33.9	33.895	0	0	0	0
33.9	33.91	33.905	0	0	0	0
33.91	33.92	33.915	0	1	0	1
33.92	33.93	33.925	0	0	0	0
33.93	33.94	33.935	0	0	3	3
33.94	33.95	33.945	0	0	0	0
33.95	33.96	33.955	0	0	0	0
33.96	33.97	33.965	0	0	0	0
33.97	33.98	33.975	0	0	0	0
33.98	33.99	33.985	0	0	0	0
33.99	34	33.995	0	0	0	0
34	34.01	34.005	0	0	0	0
34.01	34.02	34.015	0	0	0	0
34.02	34.03	34.025	0	0	0	0
34.03	34.04	34.035	0	0	0	0
34.04	34.05	34.045	0	0	1	1
34.05	34.06	34.055	0	0	0	0
34.06	34.07	34.065	0	0	0	0
34.07	34.08	34.075	0	1	1	2
34.08	34.09	34.085	0	0	0	0
34.09	34.1	34.095	0	0	0	0
34.1	34.11	34.105	0	0	0	0
34.11	34.12	34.115	0	0	0	0
34.12	34.13	34.125	0	0	0	0
34.13	34.14	34.135	0	0	0	0
34.14	34.15	34.145	0	1	0	1
34.15	34.16	34.155	0	0	0	0
34.16	34.17	34.165	0	0	0	0
34.17	34.18	34.175	0	0	1	1
34.18	34.19	34.185	0	0	1	1
34.19	34.2	34.195	0	0	0	0
34.2	34.21	34.205	0	0	0	0
34.21	34.22	34.215	0	0	0	0
34.22	34.23	34.225	0	0	0	0
34.23	34.24	34.235	0	0	3	3
34.24	34.25	34.245	0	0	0	0
34.25	34.26	34.255	0	0	0	0
34.26	34.27	34.265	0	0	0	0
34.27	34.28	34.275	0	0	0	0
34.28	34.29	34.285	0	0	0	0
34.29	34.3	34.295	0	0	0	0
34.3	34.31	34.305	0	0	0	0
34.31	34.32	34.315	0	0	0	0
34.32	34.33	34.325	0	1	0	1
34.33	34.34	34.335	0	2	8	10
34.34	34.35	34.345	0	0	0	0
34.35	34.36	34.355	0	0	1	1
34.36	34.37	34.365	0	0	0	0
34.37	34.38	34.375	0	0	0	0
34.38	34.39	34.385	0	1	1	2
34.39	34.4	34.395	0	0	0	0
34.4	34.41	34.405	0	0	1	1
34.41	34.42	34.415	0	0	1	1
34.42	34.43	34.425	0	0	0	0
34.43	34.44	34.435	0	0	2	2
34.44	34.45	34.445	0	0	0	0
34.45	34.46	34.455	0	0	0	0
34.46	34.47	34.465	0	0	0	0
34.47	34.48	34.475	0	0	0	0
34.48	34.49	34.485	0	0	0	0
34.49	34.5	34.495	0	0	0	0
34.5	34.51	34.505	0	0	0	0
34.51	34.52	34.515	0	0	0	0
34.52	34.53	34.525	0	0	0	0
34.53	34.54	34.535	0	0	1	1
34.54	34.55	34.545	0	0	0	0
34.55	34.56	34.555	0	0	0	0
34.56	34.57	34.565	0	0	0	0
34.57	34.58	34.575	0	0	0	0
34.58	34.59	34.585	0	0	0	0
34.59	34.6	34.595	0	0	0	0
34.6	34.61	34.605	0	0	1	1
34.61	34.62	34.615	0	0	0	0
34.62	34.63	34.625	0	0	0	0
34.63	34.64	34.635	0	0	1	1
34.64	34.65	34.645	0	0	0	0
34.65	34.66	34.655	0	0	0	0
34.66	34.67	34.665	0	0	0	0
34.67	34.68	34.675	0	0	0	0
34.68	34.69	34.685	0	0	0	0
34.69	34.7	34.695	0	0	0	0
34.7	34.71	34.705	0	2	1	3
34.71	34.72	34.715	0	0	0	0
34.72	34.73	34.725	0	0	0	0
34.73	34.74	34.735	0	0	0	0
34.74	34.75	34.745	0	0	0	0
34.75	34.76	34.755	0	0	1	1
34.76	34.77	34.765	0	0	0	0
34.77	34.78	34.775	0	0	0	0
34.78	34.79	34.785	0	0	0	0
34.79	34.8	34.795	0	0	0	0
34.8	34.81	34.805	0	0	2	2
34.81	34.82	34.815	0	0	0	0
34.82	34.83	34.825	0	0	0	0
34.83	34.84	34.835	0	0	0	0
34.84	34.85	34.845	0	0	0	0
34.85	34.86	34.855	0	0	0	0
34.86	34.87	34.865	0	0	0	0
34.87	34.88	34.875	0	0	0	0
34.88	34.89	34.885	0	0	0	0
34.89	34.9	34.895	0	0	0	0
34.9	34.91	34.905	0	0	0	0
34.91	34.92	34.915	0	0	1	1
34.92	34.93	34.925	0	0	1	1
34.93	34.94	34.935	0	0	0	0
34.94	34.95	34.945	0	0	1	1
34.95	34.96	34.955	0	0	0	0
34.96	34.97	34.965	0	0	2	2
34.97	34.98	34.975	0	0	0	0
34.98	34.99	34.985	0	1	0	1
[truncated: 4,500 more rows]
