# Supplementary material for: Application of naïve Bayesian approach in detecting reproducible fatal collision locations on freeway
Source: PLoS One. 2021 May 18;16(5):e0251866. doi: 10.1371/journal.pone.0251866 (PMC8130948; doi:10.1371/journal.pone.0251866)
Supplement: S1 Dataset — (ZIP) [file pone.0251866.s001.zip › D4_I80E_2007_ACC.csv]

str_pm	end_pm	mid_pm	fatal	injury	pdo	total
0	0.01	0.005	0	0	0	0
0.01	0.02	0.015	0	0	0	0
0.02	0.03	0.025	0	0	0	0
0.03	0.04	0.035	0	0	0	0
0.04	0.05	0.045	0	0	0	0
0.05	0.06	0.055	0	0	0	0
0.06	0.07	0.065	0	0	0	0
0.07	0.08	0.075	0	0	0	0
0.08	0.09	0.085	0	0	0	0
0.09	0.1	0.095	0	0	0	0
0.1	0.11	0.105	0	0	0	0
0.11	0.12	0.115	0	0	0	0
0.12	0.13	0.125	0	0	0	0
0.13	0.14	0.135	0	0	0	0
0.14	0.15	0.145	0	0	1	1
0.15	0.16	0.155	0	0	0	0
0.16	0.17	0.165	0	0	0	0
0.17	0.18	0.175	0	0	0	0
0.18	0.19	0.185	0	0	0	0
0.19	0.2	0.195	0	0	0	0
0.2	0.21	0.205	0	0	0	0
0.21	0.22	0.215	0	0	0	0
0.22	0.23	0.225	0	0	0	0
0.23	0.24	0.235	0	0	0	0
0.24	0.25	0.245	0	0	0	0
0.25	0.26	0.255	0	0	0	0
0.26	0.27	0.265	0	0	0	0
0.27	0.28	0.275	0	0	0	0
0.28	0.29	0.285	0	0	3	3
0.29	0.3	0.295	0	0	1	1
0.3	0.31	0.305	0	0	1	1
0.31	0.32	0.315	0	1	0	1
0.32	0.33	0.325	0	0	1	1
0.33	0.34	0.335	0	0	1	1
0.34	0.35	0.345	0	0	0	0
0.35	0.36	0.355	0	0	0	0
0.36	0.37	0.365	0	0	1	1
0.37	0.38	0.375	0	0	0	0
0.38	0.39	0.385	0	0	0	0
0.39	0.4	0.395	0	0	0	0
0.4	0.41	0.405	0	1	1	2
0.41	0.42	0.415	0	1	1	2
0.42	0.43	0.425	0	0	0	0
0.43	0.44	0.435	0	0	0	0
0.44	0.45	0.445	0	1	1	2
0.45	0.46	0.455	0	0	0	0
0.46	0.47	0.465	0	0	0	0
0.47	0.48	0.475	0	0	1	1
0.48	0.49	0.485	0	0	0	0
0.49	0.5	0.495	0	0	0	0
0.5	0.51	0.505	0	0	0	0
0.51	0.52	0.515	0	0	0	0
0.52	0.53	0.525	0	0	0	0
0.53	0.54	0.535	0	0	0	0
0.54	0.55	0.545	0	0	0	0
0.55	0.56	0.555	0	0	1	1
0.56	0.57	0.565	0	0	0	0
0.57	0.58	0.575	0	0	0	0
0.58	0.59	0.585	0	0	0	0
0.59	0.6	0.595	0	0	0	0
0.6	0.61	0.605	0	1	0	1
0.61	0.62	0.615	0	0	0	0
0.62	0.63	0.625	0	0	0	0
0.63	0.64	0.635	0	0	0	0
0.64	0.65	0.645	0	0	2	2
0.65	0.66	0.655	0	2	6	8
0.66	0.67	0.665	0	0	1	1
0.67	0.68	0.675	0	0	0	0
0.68	0.69	0.685	0	0	0	0
0.69	0.7	0.695	0	0	0	0
0.7	0.71	0.705	0	1	2	3
0.71	0.72	0.715	0	0	0	0
0.72	0.73	0.725	0	0	0	0
0.73	0.74	0.735	0	0	1	1
0.74	0.75	0.745	0	0	0	0
0.75	0.76	0.755	0	0	1	1
0.76	0.77	0.765	0	0	0	0
0.77	0.78	0.775	0	0	0	0
0.78	0.79	0.785	0	0	1	1
0.79	0.8	0.795	0	1	1	2
0.8	0.81	0.805	0	0	3	3
0.81	0.82	0.815	0	2	3	5
0.82	0.83	0.825	0	0	0	0
0.83	0.84	0.835	0	0	1	1
0.84	0.85	0.845	0	2	5	7
0.85	0.86	0.855	0	0	0	0
0.86	0.87	0.865	0	0	3	3
0.87	0.88	0.875	0	0	2	2
0.88	0.89	0.885	0	1	2	3
0.89	0.9	0.895	0	0	7	7
0.9	0.91	0.905	0	0	1	1
0.91	0.92	0.915	0	1	0	1
0.92	0.93	0.925	0	0	2	2
0.93	0.94	0.935	0	0	2	2
0.94	0.95	0.945	0	0	1	1
0.95	0.96	0.955	0	0	0	0
0.96	0.97	0.965	0	0	3	3
0.97	0.98	0.975	0	0	0	0
0.98	0.99	0.985	0	0	0	0
0.99	1	0.995	0	0	0	0
1	1.01	1.005	0	0	0	0
1.01	1.02	1.015	0	0	1	1
1.02	1.03	1.025	0	1	2	3
1.03	1.04	1.035	0	0	0	0
1.04	1.05	1.045	0	0	1	1
1.05	1.06	1.055	0	1	2	3
1.06	1.07	1.065	0	0	1	1
1.07	1.08	1.075	0	0	2	2
1.08	1.09	1.085	0	0	1	1
1.09	1.1	1.095	0	0	1	1
1.1	1.11	1.105	0	0	0	0
1.11	1.12	1.115	0	0	0	0
1.12	1.13	1.125	0	0	0	0
1.13	1.14	1.135	0	0	1	1
1.14	1.15	1.145	0	0	0	0
1.15	1.16	1.155	0	0	0	0
1.16	1.17	1.165	0	0	0	0
1.17	1.18	1.175	0	0	0	0
1.18	1.19	1.185	0	0	0	0
1.19	1.2	1.195	0	0	0	0
1.2	1.21	1.205	0	0	1	1
1.21	1.22	1.215	0	0	0	0
1.22	1.23	1.225	0	0	0	0
1.23	1.24	1.235	0	0	1	1
1.24	1.25	1.245	0	0	0	0
1.25	1.26	1.255	0	0	0	0
1.26	1.27	1.265	0	0	0	0
1.27	1.28	1.275	0	0	0	0
1.28	1.29	1.285	0	0	1	1
1.29	1.3	1.295	0	0	1	1
1.3	1.31	1.305	0	0	0	0
1.31	1.32	1.315	0	0	1	1
1.32	1.33	1.325	0	0	0	0
1.33	1.34	1.335	0	0	1	1
1.34	1.35	1.345	0	0	2	2
1.35	1.36	1.355	0	1	2	3
1.36	1.37	1.365	0	0	0	0
1.37	1.38	1.375	0	0	0	0
1.38	1.39	1.385	0	0	1	1
1.39	1.4	1.395	0	0	0	0
1.4	1.41	1.405	0	1	3	4
1.41	1.42	1.415	0	0	2	2
1.42	1.43	1.425	0	2	5	7
1.43	1.44	1.435	0	0	3	3
1.44	1.45	1.445	0	1	5	6
1.45	1.46	1.455	0	0	0	0
1.46	1.47	1.465	0	0	0	0
1.47	1.48	1.475	0	0	0	0
1.48	1.49	1.485	0	0	0	0
1.49	1.5	1.495	0	0	0	0
1.5	1.51	1.505	0	0	0	0
1.51	1.52	1.515	0	5	7	12
1.52	1.53	1.525	0	0	0	0
1.53	1.54	1.535	0	3	9	12
1.54	1.55	1.545	0	0	0	0
1.55	1.56	1.555	0	0	2	2
1.56	1.57	1.565	0	0	0	0
1.57	1.58	1.575	0	1	1	2
1.58	1.59	1.585	0	0	0	0
1.59	1.6	1.595	0	1	3	4
1.6	1.61	1.605	0	0	0	0
1.61	1.62	1.615	0	0	0	0
1.62	1.63	1.625	0	0	0	0
1.63	1.64	1.635	0	1	1	2
1.64	1.65	1.645	0	0	0	0
1.65	1.66	1.655	0	0	0	0
1.66	1.67	1.665	0	0	0	0
1.67	1.68	1.675	0	0	0	0
1.68	1.69	1.685	0	0	0	0
1.69	1.7	1.695	0	2	0	2
1.7	1.71	1.705	0	0	0	0
1.71	1.72	1.715	0	0	0	0
1.72	1.73	1.725	0	0	0	0
1.73	1.74	1.735	0	0	0	0
1.74	1.75	1.745	0	0	0	0
1.75	1.76	1.755	0	0	0	0
1.76	1.77	1.765	0	0	0	0
1.77	1.78	1.775	0	0	0	0
1.78	1.79	1.785	0	0	0	0
1.79	1.8	1.795	0	0	0	0
1.8	1.81	1.805	0	0	0	0
1.81	1.82	1.815	0	0	0	0
1.82	1.83	1.825	0	0	0	0
1.83	1.84	1.835	0	0	0	0
1.84	1.85	1.845	0	0	0	0
1.85	1.86	1.855	0	0	0	0
1.86	1.87	1.865	0	2	1	3
1.87	1.88	1.875	0	0	0	0
1.88	1.89	1.885	0	0	1	1
1.89	1.9	1.895	0	0	0	0
1.9	1.91	1.905	0	0	1	1
1.91	1.92	1.915	0	0	0	0
1.92	1.93	1.925	0	0	1	1
1.93	1.94	1.935	0	0	0	0
1.94	1.95	1.945	0	3	4	7
1.95	1.96	1.955	0	2	16	18
1.96	1.97	1.965	0	0	0	0
1.97	1.98	1.975	0	1	8	9
1.98	1.99	1.985	0	0	0	0
1.99	2	1.995	0	0	1	1
2	2.01	2.005	0	0	0	0
2.01	2.02	2.015	0	0	3	3
2.02	2.03	2.025	0	0	0	0
2.03	2.04	2.035	0	1	2	3
2.04	2.05	2.045	0	0	0	0
2.05	2.06	2.055	0	0	2	2
2.06	2.07	2.065	0	0	0	0
2.07	2.08	2.075	0	0	0	0
2.08	2.09	2.085	0	0	0	0
2.09	2.1	2.095	0	0	1	1
2.1	2.11	2.105	0	0	0	0
2.11	2.12	2.115	0	1	4	5
2.12	2.13	2.125	0	0	0	0
2.13	2.14	2.135	0	0	1	1
2.14	2.15	2.145	0	0	0	0
2.15	2.16	2.155	0	0	4	4
2.16	2.17	2.165	0	0	0	0
2.17	2.18	2.175	0	0	1	1
2.18	2.19	2.185	0	0	0	0
2.19	2.2	2.195	0	0	2	2
2.2	2.21	2.205	0	0	0	0
2.21	2.22	2.215	0	0	0	0
2.22	2.23	2.225	0	0	0	0
2.23	2.24	2.235	0	0	0	0
2.24	2.25	2.245	0	0	1	1
2.25	2.26	2.255	0	0	0	0
2.26	2.27	2.265	0	0	1	1
2.27	2.28	2.275	0	0	0	0
2.28	2.29	2.285	0	2	0	2
2.29	2.3	2.295	0	0	0	0
2.3	2.31	2.305	0	0	0	0
2.31	2.32	2.315	0	0	0	0
2.32	2.33	2.325	0	1	1	2
2.33	2.34	2.335	0	0	0	0
2.34	2.35	2.345	0	0	2	2
2.35	2.36	2.355	0	0	0	0
2.36	2.37	2.365	0	0	0	0
2.37	2.38	2.375	0	0	0	0
2.38	2.39	2.385	0	0	0	0
2.39	2.4	2.395	0	0	0	0
2.4	2.41	2.405	0	0	0	0
2.41	2.42	2.415	0	0	0	0
2.42	2.43	2.425	0	0	0	0
2.43	2.44	2.435	0	0	0	0
2.44	2.45	2.445	0	0	0	0
2.45	2.46	2.455	0	0	0	0
2.46	2.47	2.465	0	0	0	0
2.47	2.48	2.475	0	0	0	0
2.48	2.49	2.485	0	0	0	0
2.49	2.5	2.495	0	0	1	1
2.5	2.51	2.505	0	0	0	0
2.51	2.52	2.515	0	0	0	0
2.52	2.53	2.525	0	0	0	0
2.53	2.54	2.535	0	0	0	0
2.54	2.55	2.545	0	0	0	0
2.55	2.56	2.555	0	0	0	0
2.56	2.57	2.565	0	0	0	0
2.57	2.58	2.575	0	0	0	0
2.58	2.59	2.585	0	0	0	0
2.59	2.6	2.595	0	0	1	1
2.6	2.61	2.605	0	0	0	0
2.61	2.62	2.615	0	0	0	0
2.62	2.63	2.625	0	0	0	0
2.63	2.64	2.635	0	0	0	0
2.64	2.65	2.645	0	0	0	0
2.65	2.66	2.655	0	0	0	0
2.66	2.67	2.665	0	0	0	0
2.67	2.68	2.675	0	0	0	0
2.68	2.69	2.685	0	0	0	0
2.69	2.7	2.695	0	0	0	0
2.7	2.71	2.705	0	0	0	0
2.71	2.72	2.715	0	0	0	0
2.72	2.73	2.725	0	1	0	1
2.73	2.74	2.735	0	0	0	0
2.74	2.75	2.745	0	0	0	0
2.75	2.76	2.755	0	0	0	0
2.76	2.77	2.765	0	0	0	0
2.77	2.78	2.775	0	0	0	0
2.78	2.79	2.785	0	0	0	0
2.79	2.8	2.795	0	0	0	0
2.8	2.81	2.805	0	1	0	1
2.81	2.82	2.815	0	0	0	0
2.82	2.83	2.825	0	0	0	0
2.83	2.84	2.835	0	0	0	0
2.84	2.85	2.845	0	1	0	1
2.85	2.86	2.855	0	0	0	0
2.86	2.87	2.865	0	0	0	0
2.87	2.88	2.875	0	0	0	0
2.88	2.89	2.885	0	0	0	0
2.89	2.9	2.895	0	0	0	0
2.9	2.91	2.905	0	0	0	0
2.91	2.92	2.915	0	0	0	0
2.92	2.93	2.925	0	0	0	0
2.93	2.94	2.935	0	0	0	0
2.94	2.95	2.945	0	0	0	0
2.95	2.96	2.955	0	0	0	0
2.96	2.97	2.965	0	0	1	1
2.97	2.98	2.975	0	0	0	0
2.98	2.99	2.985	0	0	0	0
2.99	3	2.995	0	0	0	0
3	3.01	3.005	0	0	0	0
3.01	3.02	3.015	0	0	0	0
3.02	3.03	3.025	0	0	0	0
3.03	3.04	3.035	0	1	0	1
3.04	3.05	3.045	0	0	0	0
3.05	3.06	3.055	0	0	0	0
3.06	3.07	3.065	0	0	0	0
3.07	3.08	3.075	0	0	0	0
3.08	3.09	3.085	0	0	0	0
3.09	3.1	3.095	0	0	0	0
3.1	3.11	3.105	0	0	0	0
3.11	3.12	3.115	0	0	1	1
3.12	3.13	3.125	0	0	0	0
3.13	3.14	3.135	0	0	2	2
3.14	3.15	3.145	0	0	0	0
3.15	3.16	3.155	0	2	1	3
3.16	3.17	3.165	0	0	0	0
3.17	3.18	3.175	0	1	3	4
3.18	3.19	3.185	0	0	0	0
3.19	3.2	3.195	0	0	0	0
3.2	3.21	3.205	0	0	0	0
3.21	3.22	3.215	0	0	0	0
3.22	3.23	3.225	0	2	2	4
3.23	3.24	3.235	0	0	0	0
3.24	3.25	3.245	0	0	2	2
3.25	3.26	3.255	0	0	0	0
3.26	3.27	3.265	0	0	1	1
3.27	3.28	3.275	0	0	0	0
3.28	3.29	3.285	0	0	0	0
3.29	3.3	3.295	0	0	0	0
3.3	3.31	3.305	0	0	0	0
3.31	3.32	3.315	0	0	0	0
3.32	3.33	3.325	0	0	1	1
3.33	3.34	3.335	0	0	0	0
3.34	3.35	3.345	0	0	0	0
3.35	3.36	3.355	0	0	0	0
3.36	3.37	3.365	0	0	0	0
3.37	3.38	3.375	0	0	0	0
3.38	3.39	3.385	0	0	0	0
3.39	3.4	3.395	0	0	0	0
3.4	3.41	3.405	0	0	0	0
3.41	3.42	3.415	0	0	0	0
3.42	3.43	3.425	0	0	0	0
3.43	3.44	3.435	0	0	0	0
3.44	3.45	3.445	0	0	0	0
3.45	3.46	3.455	0	0	0	0
3.46	3.47	3.465	0	0	0	0
3.47	3.48	3.475	0	0	0	0
3.48	3.49	3.485	0	0	0	0
3.49	3.5	3.495	0	0	0	0
3.5	3.51	3.505	0	0	0	0
3.51	3.52	3.515	0	0	0	0
3.52	3.53	3.525	0	0	0	0
3.53	3.54	3.535	0	0	1	1
3.54	3.55	3.545	0	0	0	0
3.55	3.56	3.555	0	0	0	0
3.56	3.57	3.565	0	0	0	0
3.57	3.58	3.575	0	0	0	0
3.58	3.59	3.585	0	0	0	0
3.59	3.6	3.595	0	0	2	2
3.6	3.61	3.605	0	0	0	0
3.61	3.62	3.615	0	0	2	2
3.62	3.63	3.625	0	0	0	0
3.63	3.64	3.635	0	0	1	1
3.64	3.65	3.645	0	0	0	0
3.65	3.66	3.655	0	0	0	0
3.66	3.67	3.665	0	0	0	0
3.67	3.68	3.675	0	0	1	1
3.68	3.69	3.685	0	0	0	0
3.69	3.7	3.695	0	1	0	1
3.7	3.71	3.705	0	0	0	0
3.71	3.72	3.715	0	0	0	0
3.72	3.73	3.725	0	0	1	1
3.73	3.74	3.735	0	0	0	0
3.74	3.75	3.745	0	0	0	0
3.75	3.76	3.755	0	0	0	0
3.76	3.77	3.765	0	0	0	0
3.77	3.78	3.775	0	0	0	0
3.78	3.79	3.785	0	1	0	1
3.79	3.8	3.795	0	0	0	0
3.8	3.81	3.805	0	0	0	0
3.81	3.82	3.815	0	0	0	0
3.82	3.83	3.825	0	0	0	0
3.83	3.84	3.835	0	0	0	0
3.84	3.85	3.845	0	0	0	0
3.85	3.86	3.855	0	0	0	0
3.86	3.87	3.865	0	0	2	2
3.87	3.88	3.875	0	0	0	0
3.88	3.89	3.885	0	0	0	0
3.89	3.9	3.895	0	0	0	0
3.9	3.91	3.905	0	1	0	1
3.91	3.92	3.915	0	0	0	0
3.92	3.93	3.925	0	0	1	1
3.93	3.94	3.935	0	0	0	0
3.94	3.95	3.945	0	1	1	2
3.95	3.96	3.955	0	0	0	0
3.96	3.97	3.965	0	0	0	0
3.97	3.98	3.975	0	0	2	2
3.98	3.99	3.985	0	0	0	0
3.99	4	3.995	0	0	3	3
4	4.01	4.005	0	0	0	0
4.01	4.02	4.015	0	0	3	3
4.02	4.03	4.025	0	0	0	0
4.03	4.04	4.035	0	1	1	2
4.04	4.05	4.045	0	0	0	0
4.05	4.06	4.055	0	1	3	4
4.06	4.07	4.065	0	0	0	0
4.07	4.08	4.075	0	2	4	6
4.08	4.09	4.085	0	0	0	0
4.09	4.1	4.095	0	0	1	1
4.1	4.11	4.105	0	0	0	0
4.11	4.12	4.115	0	1	1	2
4.12	4.13	4.125	0	0	0	0
4.13	4.14	4.135	1	0	3	4
4.14	4.15	4.145	0	0	0	0
4.15	4.16	4.155	0	0	2	2
4.16	4.17	4.165	0	0	0	0
4.17	4.18	4.175	0	1	2	3
4.18	4.19	4.185	0	0	0	0
4.19	4.2	4.195	0	0	3	3
4.2	4.21	4.205	0	0	0	0
4.21	4.22	4.215	0	0	0	0
4.22	4.23	4.225	0	0	3	3
4.23	4.24	4.235	0	0	0	0
4.24	4.25	4.245	0	1	2	3
4.25	4.26	4.255	0	0	0	0
4.26	4.27	4.265	0	0	2	2
4.27	4.28	4.275	0	0	0	0
4.28	4.29	4.285	0	1	0	1
4.29	4.3	4.295	0	0	0	0
4.3	4.31	4.305	0	1	1	2
4.31	4.32	4.315	0	0	0	0
4.32	4.33	4.325	0	0	0	0
4.33	4.34	4.335	0	0	0	0
4.34	4.35	4.345	0	1	2	3
4.35	4.36	4.355	0	0	0	0
4.36	4.37	4.365	0	0	2	2
4.37	4.38	4.375	0	0	0	0
4.38	4.39	4.385	0	0	0	0
4.39	4.4	4.395	0	0	0	0
4.4	4.41	4.405	0	0	1	1
4.41	4.42	4.415	0	0	0	0
4.42	4.43	4.425	0	1	3	4
4.43	4.44	4.435	0	0	0	0
4.44	4.45	4.445	0	0	1	1
4.45	4.46	4.455	0	0	0	0
4.46	4.47	4.465	0	0	3	3
4.47	4.48	4.475	0	0	2	2
4.48	4.49	4.485	0	0	0	0
4.49	4.5	4.495	0	0	0	0
4.5	4.51	4.505	0	0	0	0
4.51	4.52	4.515	0	0	0	0
4.52	4.53	4.525	0	0	2	2
4.53	4.54	4.535	0	0	0	0
4.54	4.55	4.545	0	0	0	0
4.55	4.56	4.555	0	0	0	0
4.56	4.57	4.565	0	0	0	0
4.57	4.58	4.575	0	0	1	1
4.58	4.59	4.585	0	0	0	0
4.59	4.6	4.595	0	0	0	0
4.6	4.61	4.605	0	1	0	1
4.61	4.62	4.615	0	0	0	0
4.62	4.63	4.625	0	0	0	0
4.63	4.64	4.635	0	1	0	1
4.64	4.65	4.645	0	0	0	0
4.65	4.66	4.655	0	0	1	1
4.66	4.67	4.665	0	0	0	0
4.67	4.68	4.675	0	0	2	2
4.68	4.69	4.685	0	0	0	0
4.69	4.7	4.695	0	0	1	1
4.7	4.71	4.705	0	0	0	0
4.71	4.72	4.715	0	0	1	1
4.72	4.73	4.725	0	0	0	0
4.73	4.74	4.735	0	0	2	2
4.74	4.75	4.745	0	0	0	0
4.75	4.76	4.755	0	0	0	0
4.76	4.77	4.765	0	1	1	2
4.77	4.78	4.775	0	1	0	1
4.78	4.79	4.785	0	0	1	1
4.79	4.8	4.795	0	0	0	0
4.8	4.81	4.805	0	0	1	1
4.81	4.82	4.815	0	0	1	1
4.82	4.83	4.825	0	0	0	0
4.83	4.84	4.835	0	0	0	0
4.84	4.85	4.845	0	0	0	0
4.85	4.86	4.855	0	0	0	0
4.86	4.87	4.865	0	0	0	0
4.87	4.88	4.875	0	0	0	0
4.88	4.89	4.885	0	0	0	0
4.89	4.9	4.895	0	1	1	2
4.9	4.91	4.905	0	0	0	0
4.91	4.92	4.915	0	0	0	0
4.92	4.93	4.925	0	0	0	0
4.93	4.94	4.935	0	0	0	0
4.94	4.95	4.945	0	0	0	0
4.95	4.96	4.955	0	0	0	0
4.96	4.97	4.965	0	0	0	0
4.97	4.98	4.975	0	0	2	2
4.98	4.99	4.985	0	0	1	1
4.99	5	4.995	0	0	0	0
5	5.01	5.005	0	0	0	0
5.01	5.02	5.015	0	0	0	0
5.02	5.03	5.025	0	1	0	1
5.03	5.04	5.035	0	0	0	0
5.04	5.05	5.045	0	0	0	0
5.05	5.06	5.055	0	0	0	0
5.06	5.07	5.065	0	0	0	0
5.07	5.08	5.075	0	0	0	0
5.08	5.09	5.085	0	0	0	0
5.09	5.1	5.095	0	0	0	0
5.1	5.11	5.105	0	0	0	0
5.11	5.12	5.115	0	0	0	0
5.12	5.13	5.125	0	0	0	0
5.13	5.14	5.135	0	0	0	0
5.14	5.15	5.145	0	0	0	0
5.15	5.16	5.155	0	0	0	0
5.16	5.17	5.165	0	0	0	0
5.17	5.18	5.175	0	0	0	0
5.18	5.19	5.185	0	0	0	0
5.19	5.2	5.195	0	0	0	0
5.2	5.21	5.205	0	0	0	0
5.21	5.22	5.215	0	0	0	0
5.22	5.23	5.225	0	0	0	0
5.23	5.24	5.235	0	0	0	0
5.24	5.25	5.245	0	0	0	0
5.25	5.26	5.255	0	0	0	0
5.26	5.27	5.265	0	1	0	1
5.27	5.28	5.275	0	0	2	2
5.28	5.29	5.285	0	0	0	0
5.29	5.3	5.295	0	0	0	0
5.3	5.31	5.305	0	0	0	0
5.31	5.32	5.315	0	0	0	0
5.32	5.33	5.325	0	0	0	0
5.33	5.34	5.335	0	0	1	1
5.34	5.35	5.345	0	0	0	0
5.35	5.36	5.355	0	0	0	0
5.36	5.37	5.365	0	0	0	0
5.37	5.38	5.375	0	0	0	0
5.38	5.39	5.385	0	0	2	2
5.39	5.4	5.395	0	0	0	0
5.4	5.41	5.405	0	0	0	0
5.41	5.42	5.415	0	0	0	0
5.42	5.43	5.425	0	0	0	0
5.43	5.44	5.435	0	0	0	0
5.44	5.45	5.445	0	0	0	0
5.45	5.46	5.455	0	0	0	0
5.46	5.47	5.465	0	0	1	1
5.47	5.48	5.475	0	0	0	0
5.48	5.49	5.485	0	0	0	0
5.49	5.5	5.495	0	0	2	2
5.5	5.51	5.505	0	0	0	0
5.51	5.52	5.515	0	0	0	0
5.52	5.53	5.525	0	0	0	0
5.53	5.54	5.535	0	0	0	0
5.54	5.55	5.545	0	0	0	0
5.55	5.56	5.555	0	0	0	0
5.56	5.57	5.565	0	0	0	0
5.57	5.58	5.575	0	0	0	0
5.58	5.59	5.585	0	0	0	0
5.59	5.6	5.595	0	0	0	0
5.6	5.61	5.605	0	0	0	0
5.61	5.62	5.615	0	0	0	0
5.62	5.63	5.625	0	0	0	0
5.63	5.64	5.635	0	0	0	0
5.64	5.65	5.645	0	0	0	0
5.65	5.66	5.655	0	0	0	0
5.66	5.67	5.665	0	0	0	0
5.67	5.68	5.675	0	0	0	0
5.68	5.69	5.685	0	0	0	0
5.69	5.7	5.695	0	0	0	0
5.7	5.71	5.705	0	0	0	0
5.71	5.72	5.715	0	0	0	0
5.72	5.73	5.725	0	1	0	1
5.73	5.74	5.735	0	0	0	0
5.74	5.75	5.745	0	0	0	0
5.75	5.76	5.755	0	0	0	0
5.76	5.77	5.765	0	0	0	0
5.77	5.78	5.775	0	0	1	1
5.78	5.79	5.785	0	0	0	0
5.79	5.8	5.795	0	0	0	0
5.8	5.81	5.805	0	0	1	1
5.81	5.82	5.815	0	0	0	0
5.82	5.83	5.825	0	0	0	0
5.83	5.84	5.835	0	0	0	0
5.84	5.85	5.845	0	0	0	0
5.85	5.86	5.855	0	0	0	0
5.86	5.87	5.865	0	0	0	0
5.87	5.88	5.875	0	0	0	0
5.88	5.89	5.885	0	0	1	1
5.89	5.9	5.895	0	0	0	0
5.9	5.91	5.905	0	0	0	0
5.91	5.92	5.915	0	0	0	0
5.92	5.93	5.925	0	0	0	0
5.93	5.94	5.935	0	0	0	0
5.94	5.95	5.945	0	0	0	0
5.95	5.96	5.955	0	0	0	0
5.96	5.97	5.965	0	0	0	0
5.97	5.98	5.975	0	0	0	0
5.98	5.99	5.985	0	0	0	0
5.99	6	5.995	0	0	0	0
6	6.01	6.005	0	0	0	0
6.01	6.02	6.015	0	0	0	0
6.02	6.03	6.025	0	0	0	0
6.03	6.04	6.035	0	0	0	0
6.04	6.05	6.045	0	0	0	0
6.05	6.06	6.055	0	0	0	0
6.06	6.07	6.065	0	0	0	0
6.07	6.08	6.075	0	0	0	0
6.08	6.09	6.085	0	0	0	0
6.09	6.1	6.095	0	0	0	0
6.1	6.11	6.105	0	0	0	0
6.11	6.12	6.115	0	0	0	0
6.12	6.13	6.125	0	0	0	0
6.13	6.14	6.135	0	0	0	0
6.14	6.15	6.145	0	0	0	0
6.15	6.16	6.155	0	0	0	0
6.16	6.17	6.165	0	0	2	2
6.17	6.18	6.175	0	0	0	0
6.18	6.19	6.185	0	0	0	0
6.19	6.2	6.195	0	0	0	0
6.2	6.21	6.205	0	0	0	0
6.21	6.22	6.215	0	0	0	0
6.22	6.23	6.225	0	0	0	0
6.23	6.24	6.235	0	0	1	1
6.24	6.25	6.245	0	0	0	0
6.25	6.26	6.255	0	0	0	0
6.26	6.27	6.265	0	0	0	0
6.27	6.28	6.275	0	0	0	0
6.28	6.29	6.285	0	0	0	0
6.29	6.3	6.295	0	0	0	0
6.3	6.31	6.305	0	0	0	0
6.31	6.32	6.315	0	0	0	0
6.32	6.33	6.325	0	0	0	0
6.33	6.34	6.335	0	0	0	0
6.34	6.35	6.345	0	0	0	0
6.35	6.36	6.355	0	0	0	0
6.36	6.37	6.365	0	0	0	0
6.37	6.38	6.375	0	0	0	0
6.38	6.39	6.385	0	0	0	0
6.39	6.4	6.395	0	2	0	2
6.4	6.41	6.405	0	0	1	1
6.41	6.42	6.415	0	0	1	1
6.42	6.43	6.425	0	0	0	0
6.43	6.44	6.435	0	0	1	1
6.44	6.45	6.445	0	0	0	0
6.45	6.46	6.455	0	0	1	1
6.46	6.47	6.465	0	0	0	0
6.47	6.48	6.475	0	0	0	0
6.48	6.49	6.485	0	1	0	1
6.49	6.5	6.495	0	0	0	0
6.5	6.51	6.505	0	0	0	0
6.51	6.52	6.515	0	0	0	0
6.52	6.53	6.525	0	0	1	1
6.53	6.54	6.535	0	0	1	1
6.54	6.55	6.545	0	0	0	0
6.55	6.56	6.555	0	0	0	0
6.56	6.57	6.565	0	0	0	0
6.57	6.58	6.575	0	0	0	0
6.58	6.59	6.585	0	0	1	1
6.59	6.6	6.595	0	0	2	2
6.6	6.61	6.605	0	0	1	1
6.61	6.62	6.615	0	0	0	0
6.62	6.63	6.625	0	0	0	0
6.63	6.64	6.635	0	0	1	1
6.64	6.65	6.645	0	0	0	0
6.65	6.66	6.655	0	0	0	0
6.66	6.67	6.665	0	0	0	0
6.67	6.68	6.675	0	0	0	0
6.68	6.69	6.685	0	0	1	1
6.69	6.7	6.695	0	0	0	0
6.7	6.71	6.705	0	0	0	0
6.71	6.72	6.715	0	0	0	0
6.72	6.73	6.725	0	0	0	0
6.73	6.74	6.735	0	0	1	1
6.74	6.75	6.745	0	0	0	0
6.75	6.76	6.755	0	0	0	0
6.76	6.77	6.765	0	0	0	0
6.77	6.78	6.775	0	0	0	0
6.78	6.79	6.785	0	0	0	0
6.79	6.8	6.795	0	0	0	0
6.8	6.81	6.805	0	0	1	1
6.81	6.82	6.815	0	0	1	1
6.82	6.83	6.825	0	0	0	0
6.83	6.84	6.835	0	0	0	0
6.84	6.85	6.845	0	0	1	1
6.85	6.86	6.855	0	0	1	1
6.86	6.87	6.865	0	0	0	0
6.87	6.88	6.875	0	0	0	0
6.88	6.89	6.885	0	0	0	0
6.89	6.9	6.895	0	0	0	0
6.9	6.91	6.905	0	0	1	1
6.91	6.92	6.915	0	0	2	2
6.92	6.93	6.925	0	1	1	2
6.93	6.94	6.935	0	0	0	0
6.94	6.95	6.945	0	0	0	0
6.95	6.96	6.955	0	0	0	0
6.96	6.97	6.965	0	0	0	0
6.97	6.98	6.975	0	0	0	0
6.98	6.99	6.985	0	0	0	0
6.99	7	6.995	0	0	0	0
7	7.01	7.005	0	0	2	2
7.01	7.02	7.015	0	1	0	1
7.02	7.03	7.025	0	0	0	0
7.03	7.04	7.035	0	0	0	0
7.04	7.05	7.045	0	0	0	0
7.05	7.06	7.055	0	0	1	1
7.06	7.07	7.065	0	0	0	0
7.07	7.08	7.075	0	0	0	0
7.08	7.09	7.085	0	0	0	0
7.09	7.1	7.095	0	0	0	0
7.1	7.11	7.105	0	0	0	0
7.11	7.12	7.115	0	0	1	1
7.12	7.13	7.125	0	0	0	0
7.13	7.14	7.135	0	0	1	1
7.14	7.15	7.145	0	0	0	0
7.15	7.16	7.155	0	0	0	0
7.16	7.17	7.165	0	0	0	0
7.17	7.18	7.175	0	0	0	0
7.18	7.19	7.185	0	0	0	0
7.19	7.2	7.195	0	1	2	3
7.2	7.21	7.205	0	0	1	1
7.21	7.22	7.215	0	0	0	0
7.22	7.23	7.225	0	0	1	1
7.23	7.24	7.235	0	1	0	1
7.24	7.25	7.245	0	0	0	0
7.25	7.26	7.255	0	0	0	0
7.26	7.27	7.265	0	1	1	2
7.27	7.28	7.275	0	1	0	1
7.28	7.29	7.285	0	0	0	0
7.29	7.3	7.295	0	0	2	2
7.3	7.31	7.305	0	0	0	0
7.31	7.32	7.315	0	0	4	4
7.32	7.33	7.325	0	0	0	0
7.33	7.34	7.335	0	0	1	1
7.34	7.35	7.345	0	0	0	0
7.35	7.36	7.355	0	0	0	0
7.36	7.37	7.365	0	0	2	2
7.37	7.38	7.375	0	0	0	0
7.38	7.39	7.385	0	0	1	1
7.39	7.4	7.395	0	0	0	0
7.4	7.41	7.405	0	0	2	2
7.41	7.42	7.415	0	0	0	0
7.42	7.43	7.425	0	0	0	0
7.43	7.44	7.435	0	0	0	0
7.44	7.45	7.445	0	0	0	0
7.45	7.46	7.455	0	0	1	1
7.46	7.47	7.465	0	0	0	0
7.47	7.48	7.475	0	1	0	1
7.48	7.49	7.485	0	0	0	0
7.49	7.5	7.495	0	0	0	0
7.5	7.51	7.505	0	0	2	2
7.51	7.52	7.515	0	0	0	0
7.52	7.53	7.525	0	0	0	0
7.53	7.54	7.535	0	0	0	0
7.54	7.55	7.545	0	0	0	0
7.55	7.56	7.555	0	0	0	0
7.56	7.57	7.565	0	0	0	0
7.57	7.58	7.575	0	0	0	0
7.58	7.59	7.585	0	1	0	1
7.59	7.6	7.595	0	0	0	0
7.6	7.61	7.605	0	0	0	0
7.61	7.62	7.615	0	0	0	0
7.62	7.63	7.625	0	0	0	0
7.63	7.64	7.635	0	0	0	0
7.64	7.65	7.645	0	0	1	1
7.65	7.66	7.655	0	0	0	0
7.66	7.67	7.665	0	1	0	1
7.67	7.68	7.675	0	0	0	0
7.68	7.69	7.685	0	0	0	0
7.69	7.7	7.695	0	0	0	0
7.7	7.71	7.705	0	1	0	1
7.71	7.72	7.715	0	0	2	2
7.72	7.73	7.725	0	0	0	0
7.73	7.74	7.735	0	0	0	0
7.74	7.75	7.745	0	0	0	0
7.75	7.76	7.755	0	0	0	0
7.76	7.77	7.765	0	0	1	1
7.77	7.78	7.775	0	0	0	0
7.78	7.79	7.785	0	0	0	0
7.79	7.8	7.795	0	1	0	1
7.8	7.81	7.805	0	1	1	2
7.81	7.82	7.815	0	0	1	1
7.82	7.83	7.825	0	0	0	0
7.83	7.84	7.835	0	0	1	1
7.84	7.85	7.845	0	0	0	0
7.85	7.86	7.855	0	0	0	0
7.86	7.87	7.865	0	0	0	0
7.87	7.88	7.875	0	0	0	0
7.88	7.89	7.885	0	0	1	1
7.89	7.9	7.895	0	0	0	0
7.9	7.91	7.905	0	0	0	0
7.91	7.92	7.915	0	1	1	2
7.92	7.93	7.925	0	0	0	0
7.93	7.94	7.935	0	0	0	0
7.94	7.95	7.945	0	0	0	0
7.95	7.96	7.955	0	0	0	0
7.96	7.97	7.965	0	0	0	0
7.97	7.98	7.975	0	0	0	0
7.98	7.99	7.985	0	0	0	0
7.99	8	7.995	0	0	0	0
8	8.01	8.005	0	0	1	1
8.01	8.02	8.015	0	0	0	0
8.02	8.03	8.025	0	0	0	0
8.03	8.04	8.035	0	0	0	0
8.04	8.05	8.045	0	0	0	0
8.05	8.06	8.055	0	0	0	0
8.06	8.07	8.065	0	0	0	0
8.07	8.08	8.075	0	0	0	0
8.08	8.09	8.085	0	0	0	0
8.09	8.1	8.095	0	0	1	1
8.1	8.11	8.105	0	0	0	0
8.11	8.12	8.115	0	0	0	0
8.12	8.13	8.125	0	0	1	1
8.13	8.14	8.135	0	0	1	1
8.14	8.15	8.145	0	0	1	1
8.15	8.16	8.155	0	0	1	1
8.16	8.17	8.165	0	0	0	0
8.17	8.18	8.175	0	0	0	0
8.18	8.19	8.185	0	0	0	0
8.19	8.2	8.195	0	0	0	0
8.2	8.21	8.205	0	0	0	0
8.21	8.22	8.215	0	0	0	0
8.22	8.23	8.225	0	0	0	0
8.23	8.24	8.235	0	0	0	0
8.24	8.25	8.245	0	0	0	0
8.25	8.26	8.255	0	0	1	1
8.26	8.27	8.265	0	0	0	0
8.27	8.28	8.275	0	0	0	0
8.28	8.29	8.285	0	0	0	0
8.29	8.3	8.295	0	0	0	0
8.3	8.31	8.305	0	0	2	2
8.31	8.32	8.315	0	0	1	1
8.32	8.33	8.325	0	0	0	0
8.33	8.34	8.335	0	0	0	0
8.34	8.35	8.345	0	0	0	0
8.35	8.36	8.355	0	0	0	0
8.36	8.37	8.365	0	0	0	0
8.37	8.38	8.375	0	0	0	0
8.38	8.39	8.385	0	0	0	0
8.39	8.4	8.395	0	0	0	0
8.4	8.41	8.405	0	0	0	0
8.41	8.42	8.415	0	0	0	0
8.42	8.43	8.425	0	0	0	0
8.43	8.44	8.435	0	0	0	0
8.44	8.45	8.445	0	0	0	0
8.45	8.46	8.455	0	0	0	0
8.46	8.47	8.465	0	0	0	0
8.47	8.48	8.475	0	0	0	0
8.48	8.49	8.485	0	0	0	0
8.49	8.5	8.495	0	0	0	0
8.5	8.51	8.505	0	0	0	0
8.51	8.52	8.515	0	0	0	0
8.52	8.53	8.525	0	0	0	0
8.53	8.54	8.535	0	0	0	0
8.54	8.55	8.545	0	0	0	0
8.55	8.56	8.555	0	0	0	0
8.56	8.57	8.565	0	0	0	0
8.57	8.58	8.575	0	0	0	0
8.58	8.59	8.585	0	0	1	1
8.59	8.6	8.595	0	0	3	3
8.6	8.61	8.605	0	1	0	1
8.61	8.62	8.615	0	0	0	0
8.62	8.63	8.625	0	0	0	0
8.63	8.64	8.635	0	0	0	0
8.64	8.65	8.645	0	0	2	2
8.65	8.66	8.655	0	0	1	1
8.66	8.67	8.665	0	0	0	0
8.67	8.68	8.675	0	0	0	0
8.68	8.69	8.685	0	0	0	0
8.69	8.7	8.695	0	0	0	0
8.7	8.71	8.705	0	0	3	3
8.71	8.72	8.715	0	0	0	0
8.72	8.73	8.725	0	0	1	1
8.73	8.74	8.735	0	0	0	0
8.74	8.75	8.745	0	0	1	1
8.75	8.76	8.755	0	0	1	1
8.76	8.77	8.765	0	0	0	0
8.77	8.78	8.775	0	1	0	1
8.78	8.79	8.785	0	0	0	0
8.79	8.8	8.795	0	0	1	1
8.8	8.81	8.805	0	1	3	4
8.81	8.82	8.815	0	0	0	0
8.82	8.83	8.825	0	0	0	0
8.83	8.84	8.835	0	1	0	1
8.84	8.85	8.845	0	0	0	0
8.85	8.86	8.855	0	0	0	0
8.86	8.87	8.865	0	0	1	1
8.87	8.88	8.875	0	0	0	0
8.88	8.89	8.885	0	0	0	0
8.89	8.9	8.895	0	2	8	10
8.9	8.91	8.905	0	0	0	0
8.91	8.92	8.915	0	0	0	0
8.92	8.93	8.925	0	0	0	0
8.93	8.94	8.935	0	0	0	0
8.94	8.95	8.945	0	1	1	2
8.95	8.96	8.955	0	1	2	3
8.96	8.97	8.965	0	0	0	0
8.97	8.98	8.975	0	0	0	0
8.98	8.99	8.985	0	0	0	0
8.99	9	8.995	0	0	2	2
9	9.01	9.005	0	2	3	5
9.01	9.02	9.015	0	0	2	2
9.02	9.03	9.025	0	0	0	0
9.03	9.04	9.035	0	0	0	0
9.04	9.05	9.045	0	1	2	3
9.05	9.06	9.055	0	0	1	1
9.06	9.07	9.065	0	0	3	3
9.07	9.08	9.075	0	0	0	0
9.08	9.09	9.085	0	1	4	5
9.09	9.1	9.095	0	0	0	0
9.1	9.11	9.105	0	0	0	0
9.11	9.12	9.115	0	0	0	0
9.12	9.13	9.125	0	0	0	0
9.13	9.14	9.135	0	0	0	0
9.14	9.15	9.145	0	0	1	1
9.15	9.16	9.155	0	0	0	0
9.16	9.17	9.165	0	0	4	4
9.17	9.18	9.175	0	0	0	0
9.18	9.19	9.185	0	0	0	0
9.19	9.2	9.195	0	0	1	1
9.2	9.21	9.205	0	0	1	1
9.21	9.22	9.215	0	1	1	2
9.22	9.23	9.225	0	0	0	0
9.23	9.24	9.235	0	0	1	1
9.24	9.25	9.245	0	1	0	1
9.25	9.26	9.255	0	3	7	10
9.26	9.27	9.265	0	4	2	6
9.27	9.28	9.275	0	0	0	0
9.28	9.29	9.285	0	0	0	0
9.29	9.3	9.295	0	0	0	0
9.3	9.31	9.305	0	0	0	0
9.31	9.32	9.315	0	0	0	0
9.32	9.33	9.325	0	0	0	0
9.33	9.34	9.335	0	0	0	0
9.34	9.35	9.345	0	0	1	1
9.35	9.36	9.355	0	0	0	0
9.36	9.37	9.365	0	0	0	0
9.37	9.38	9.375	0	0	0	0
9.38	9.39	9.385	0	0	1	1
9.39	9.4	9.395	0	0	0	0
9.4	9.41	9.405	0	1	2	3
9.41	9.42	9.415	0	0	0	0
9.42	9.43	9.425	0	0	1	1
9.43	9.44	9.435	0	0	0	0
9.44	9.45	9.445	0	0	0	0
9.45	9.46	9.455	0	0	0	0
9.46	9.47	9.465	0	0	0	0
9.47	9.48	9.475	0	0	0	0
9.48	9.49	9.485	0	0	0	0
9.49	9.5	9.495	0	0	0	0
9.5	9.51	9.505	0	0	1	1
9.51	9.52	9.515	0	0	0	0
9.52	9.53	9.525	0	0	0	0
9.53	9.54	9.535	0	0	0	0
9.54	9.55	9.545	0	1	3	4
9.55	9.56	9.555	0	0	0	0
9.56	9.57	9.565	0	0	1	1
9.57	9.58	9.575	0	1	0	1
9.58	9.59	9.585	0	0	0	0
9.59	9.6	9.595	0	0	0	0
9.6	9.61	9.605	0	0	0	0
9.61	9.62	9.615	0	1	0	1
9.62	9.63	9.625	0	0	0	0
9.63	9.64	9.635	0	1	0	1
9.64	9.65	9.645	0	0	0	0
9.65	9.66	9.655	0	0	4	4
9.66	9.67	9.665	0	0	0	0
9.67	9.68	9.675	0	0	1	1
9.68	9.69	9.685	0	0	0	0
9.69	9.7	9.695	0	1	0	1
9.7	9.71	9.705	0	0	0	0
9.71	9.72	9.715	0	1	0	1
9.72	9.73	9.725	0	0	0	0
9.73	9.74	9.735	0	0	4	4
9.74	9.75	9.745	0	0	0	0
9.75	9.76	9.755	0	2	5	7
9.76	9.77	9.765	0	0	0	0
9.77	9.78	9.775	0	1	1	2
9.78	9.79	9.785	0	0	0	0
9.79	9.8	9.795	0	0	0	0
9.8	9.81	9.805	0	0	0	0
9.81	9.82	9.815	0	0	0	0
9.82	9.83	9.825	0	0	0	0
9.83	9.84	9.835	0	0	0	0
9.84	9.85	9.845	0	0	1	1
9.85	9.86	9.855	0	0	0	0
9.86	9.87	9.865	0	1	1	2
9.87	9.88	9.875	0	0	0	0
9.88	9.89	9.885	0	0	0	0
9.89	9.9	9.895	0	0	0	0
9.9	9.91	9.905	0	1	5	6
9.91	9.92	9.915	0	0	0	0
9.92	9.93	9.925	0	0	0	0
9.93	9.94	9.935	0	0	0	0
9.94	9.95	9.945	0	1	0	1
9.95	9.96	9.955	0	0	0	0
9.96	9.97	9.965	0	0	1	1
9.97	9.98	9.975	0	0	0	0
9.98	9.99	9.985	0	1	7	8
9.99	10	9.995	0	0	0	0
10	10.01	10.005	0	1	1	2
10.01	10.02	10.015	0	0	0	0
10.02	10.03	10.025	0	0	1	1
10.03	10.04	10.035	0	0	0	0
10.04	10.05	10.045	0	0	0	0
10.05	10.06	10.055	0	0	0	0
10.06	10.07	10.065	0	0	0	0
10.07	10.08	10.075	0	0	0	0
10.08	10.09	10.085	0	0	0	0
10.09	10.1	10.095	0	0	1	1
10.1	10.11	10.105	0	0	0	0
10.11	10.12	10.115	0	0	0	0
10.12	10.13	10.125	0	0	0	0
10.13	10.14	10.135	0	0	0	0
10.14	10.15	10.145	0	0	0	0
10.15	10.16	10.155	0	0	0	0
10.16	10.17	10.165	0	0	0	0
10.17	10.18	10.175	0	0	0	0
10.18	10.19	10.185	0	0	0	0
10.19	10.2	10.195	0	1	1	2
10.2	10.21	10.205	0	0	0	0
10.21	10.22	10.215	0	0	0	0
10.22	10.23	10.225	0	0	0	0
10.23	10.24	10.235	0	0	0	0
10.24	10.25	10.245	0	0	0	0
10.25	10.26	10.255	0	0	0	0
10.26	10.27	10.265	0	0	0	0
10.27	10.28	10.275	0	0	0	0
10.28	10.29	10.285	0	0	0	0
10.29	10.3	10.295	0	0	0	0
10.3	10.31	10.305	0	0	0	0
10.31	10.32	10.315	0	0	0	0
10.32	10.33	10.325	0	0	0	0
10.33	10.34	10.335	0	0	0	0
10.34	10.35	10.345	0	0	0	0
10.35	10.36	10.355	0	0	0	0
10.36	10.37	10.365	0	0	0	0
10.37	10.38	10.375	0	0	0	0
10.38	10.39	10.385	0	1	1	2
10.39	10.4	10.395	0	0	0	0
10.4	10.41	10.405	0	0	0	0
10.41	10.42	10.415	0	0	0	0
10.42	10.43	10.425	0	0	0	0
10.43	10.44	10.435	0	0	0	0
10.44	10.45	10.445	0	0	0	0
10.45	10.46	10.455	0	0	0	0
10.46	10.47	10.465	0	0	0	0
10.47	10.48	10.475	0	0	0	0
10.48	10.49	10.485	0	0	0	0
10.49	10.5	10.495	0	0	0	0
10.5	10.51	10.505	0	0	0	0
10.51	10.52	10.515	0	0	0	0
10.52	10.53	10.525	0	0	0	0
10.53	10.54	10.535	0	0	0	0
10.54	10.55	10.545	0	0	1	1
10.55	10.56	10.555	0	0	0	0
10.56	10.57	10.565	0	0	0	0
10.57	10.58	10.575	0	0	0	0
10.58	10.59	10.585	0	0	0	0
10.59	10.6	10.595	0	0	1	1
10.6	10.61	10.605	0	0	0	0
10.61	10.62	10.615	0	0	0	0
10.62	10.63	10.625	0	0	0	0
10.63	10.64	10.635	0	0	0	0
10.64	10.65	10.645	0	0	0	0
10.65	10.66	10.655	0	1	2	3
10.66	10.67	10.665	0	0	0	0
10.67	10.68	10.675	0	0	0	0
10.68	10.69	10.685	0	0	0	0
10.69	10.7	10.695	1	0	0	1
10.7	10.71	10.705	0	0	0	0
10.71	10.72	10.715	0	0	0	0
10.72	10.73	10.725	0	0	0	0
10.73	10.74	10.735	0	0	0	0
10.74	10.75	10.745	0	0	0	0
10.75	10.76	10.755	0	0	2	2
10.76	10.77	10.765	0	0	0	0
10.77	10.78	10.775	0	0	1	1
10.78	10.79	10.785	0	0	0	0
10.79	10.8	10.795	0	0	1	1
10.8	10.81	10.805	0	0	0	0
10.81	10.82	10.815	0	0	0	0
10.82	10.83	10.825	0	0	0	0
10.83	10.84	10.835	0	0	2	2
10.84	10.85	10.845	0	1	2	3
10.85	10.86	10.855	0	0	0	0
10.86	10.87	10.865	0	0	1	1
10.87	10.88	10.875	0	0	0	0
10.88	10.89	10.885	0	0	0	0
10.89	10.9	10.895	0	0	0	0
10.9	10.91	10.905	0	0	0	0
10.91	10.92	10.915	0	0	0	0
10.92	10.93	10.925	0	0	1	1
10.93	10.94	10.935	0	0	0	0
10.94	10.95	10.945	0	0	2	2
10.95	10.96	10.955	0	0	0	0
10.96	10.97	10.965	0	0	2	2
10.97	10.98	10.975	0	0	0	0
10.98	10.99	10.985	0	0	0	0
10.99	11	10.995	0	0	0	0
11	11.01	11.005	0	0	0	0
11.01	11.02	11.015	0	0	0	0
11.02	11.03	11.025	0	1	0	1
11.03	11.04	11.035	0	0	0	0
11.04	11.05	11.045	0	1	3	4
11.05	11.06	11.055	0	0	0	0
11.06	11.07	11.065	0	0	1	1
11.07	11.08	11.075	0	0	0	0
11.08	11.09	11.085	0	0	0	0
11.09	11.1	11.095	0	0	0	0
11.1	11.11	11.105	0	0	0	0
11.11	11.12	11.115	0	1	1	2
11.12	11.13	11.125	0	0	0	0
11.13	11.14	11.135	0	0	0	0
11.14	11.15	11.145	0	0	0	0
11.15	11.16	11.155	0	0	0	0
11.16	11.17	11.165	0	0	0	0
11.17	11.18	11.175	0	0	1	1
11.18	11.19	11.185	0	0	0	0
11.19	11.2	11.195	0	1	1	2
11.2	11.21	11.205	0	0	0	0
11.21	11.22	11.215	0	1	0	1
11.22	11.23	11.225	0	0	0	0
11.23	11.24	11.235	0	1	0	1
11.24	11.25	11.245	0	0	0	0
11.25	11.26	11.255	0	0	4	4
11.26	11.27	11.265	0	0	0	0
11.27	11.28	11.275	0	0	0	0
11.28	11.29	11.285	0	0	0	0
11.29	11.3	11.295	0	0	1	1
11.3	11.31	11.305	0	0	0	0
11.31	11.32	11.315	0	0	0	0
11.32	11.33	11.325	0	0	0	0
11.33	11.34	11.335	0	0	0	0
11.34	11.35	11.345	0	0	0	0
11.35	11.36	11.355	0	0	0	0
11.36	11.37	11.365	0	0	0	0
11.37	11.38	11.375	0	0	0	0
11.38	11.39	11.385	0	0	0	0
11.39	11.4	11.395	0	0	0	0
11.4	11.41	11.405	0	0	0	0
11.41	11.42	11.415	0	0	0	0
11.42	11.43	11.425	0	1	0	1
11.43	11.44	11.435	0	0	0	0
11.44	11.45	11.445	0	1	0	1
11.45	11.46	11.455	0	0	0	0
11.46	11.47	11.465	0	0	0	0
11.47	11.48	11.475	0	0	0	0
11.48	11.49	11.485	0	1	0	1
11.49	11.5	11.495	0	0	0	0
11.5	11.51	11.505	0	0	1	1
11.51	11.52	11.515	0	0	0	0
11.52	11.53	11.525	0	1	1	2
11.53	11.54	11.535	0	0	0	0
11.54	11.55	11.545	0	0	0	0
11.55	11.56	11.555	0	0	0	0
11.56	11.57	11.565	0	0	0	0
11.57	11.58	11.575	0	1	0	1
11.58	11.59	11.585	0	0	0	0
11.59	11.6	11.595	0	0	0	0
11.6	11.61	11.605	0	0	0	0
11.61	11.62	11.615	0	0	0	0
11.62	11.63	11.625	0	0	0	0
11.63	11.64	11.635	0	1	2	3
11.64	11.65	11.645	0	0	0	0
11.65	11.66	11.655	0	0	2	2
11.66	11.67	11.665	0	0	0	0
11.67	11.68	11.675	0	0	0	0
11.68	11.69	11.685	0	0	0	0
11.69	11.7	11.695	0	0	2	2
11.7	11.71	11.705	0	0	0	0
11.71	11.72	11.715	0	0	0	0
11.72	11.73	11.725	0	0	0	0
11.73	11.74	11.735	0	0	6	6
11.74	11.75	11.745	0	0	0	0
11.75	11.76	11.755	0	0	1	1
11.76	11.77	11.765	0	0	0	0
11.77	11.78	11.775	0	1	0	1
11.78	11.79	11.785	0	0	0	0
11.79	11.8	11.795	0	0	0	0
11.8	11.81	11.805	0	0	0	0
11.81	11.82	11.815	0	0	1	1
11.82	11.83	11.825	0	0	0	0
11.83	11.84	11.835	0	1	0	1
11.84	11.85	11.845	0	1	1	2
11.85	11.86	11.855	0	0	0	0
11.86	11.87	11.865	0	0	2	2
11.87	11.88	11.875	0	0	0	0
11.88	11.89	11.885	0	0	0	0
11.89	11.9	11.895	0	0	0	0
11.9	11.91	11.905	0	1	2	3
11.91	11.92	11.915	0	0	0	0
11.92	11.93	11.925	0	0	1	1
11.93	11.94	11.935	0	0	0	0
11.94	11.95	11.945	0	0	0	0
11.95	11.96	11.955	0	0	0	0
11.96	11.97	11.965	0	0	0	0
11.97	11.98	11.975	0	0	0	0
11.98	11.99	11.985	0	0	0	0
11.99	12	11.995	0	0	0	0
12	12.01	12.005	0	0	2	2
12.01	12.02	12.015	0	0	0	0
12.02	12.03	12.025	0	0	4	4
12.03	12.04	12.035	0	0	0	0
12.04	12.05	12.045	0	2	0	2
12.05	12.06	12.055	0	0	0	0
12.06	12.07	12.065	0	0	2	2
12.07	12.08	12.075	0	0	0	0
12.08	12.09	12.085	0	0	1	1
12.09	12.1	12.095	0	0	1	1
12.1	12.11	12.105	0	0	0	0
12.11	12.12	12.115	0	0	0	0
12.12	12.13	12.125	0	0	0	0
12.13	12.14	12.135	0	0	0	0
12.14	12.15	12.145	0	0	0	0
12.15	12.16	12.155	0	1	0	1
12.16	12.17	12.165	0	0	0	0
12.17	12.18	12.175	0	1	1	2
12.18	12.19	12.185	0	0	0	0
12.19	12.2	12.195	0	1	2	3
12.2	12.21	12.205	0	0	0	0
12.21	12.22	12.215	0	0	0	0
12.22	12.23	12.225	0	0	0	0
12.23	12.24	12.235	0	0	0	0
12.24	12.25	12.245	0	0	0	0
12.25	12.26	12.255	0	0	0	0
12.26	12.27	12.265	0	0	0	0
12.27	12.28	12.275	0	0	0	0
12.28	12.29	12.285	0	0	0	0
12.29	12.3	12.295	0	0	0	0
12.3	12.31	12.305	0	0	0	0
12.31	12.32	12.315	0	0	0	0
12.32	12.33	12.325	0	0	0	0
12.33	12.34	12.335	0	0	0	0
12.34	12.35	12.345	0	0	0	0
12.35	12.36	12.355	0	0	0	0
12.36	12.37	12.365	0	0	0	0
12.37	12.38	12.375	0	0	0	0
12.38	12.39	12.385	0	0	0	0
12.39	12.4	12.395	0	0	0	0
12.4	12.41	12.405	0	0	0	0
12.41	12.42	12.415	0	0	0	0
12.42	12.43	12.425	0	0	0	0
12.43	12.44	12.435	0	0	0	0
12.44	12.45	12.445	0	0	0	0
12.45	12.46	12.455	0	0	0	0
12.46	12.47	12.465	0	0	0	0
12.47	12.48	12.475	0	0	0	0
12.48	12.49	12.485	0	0	0	0
12.49	12.5	12.495	0	0	0	0
12.5	12.51	12.505	0	0	0	0
12.51	12.52	12.515	0	0	0	0
12.52	12.53	12.525	0	0	0	0
12.53	12.54	12.535	0	0	0	0
12.54	12.55	12.545	0	0	0	0
12.55	12.56	12.555	0	0	0	0
12.56	12.57	12.565	0	0	0	0
12.57	12.58	12.575	0	0	0	0
12.58	12.59	12.585	0	0	0	0
12.59	12.6	12.595	0	0	0	0
12.6	12.61	12.605	0	0	0	0
12.61	12.62	12.615	0	0	0	0
12.62	12.63	12.625	0	0	0	0
12.63	12.64	12.635	0	0	0	0
12.64	12.65	12.645	0	0	0	0
12.65	12.66	12.655	0	0	0	0
12.66	12.67	12.665	0	0	0	0
12.67	12.68	12.675	0	0	0	0
12.68	12.69	12.685	0	0	0	0
12.69	12.7	12.695	0	0	0	0
12.7	12.71	12.705	0	0	0	0
12.71	12.72	12.715	0	0	0	0
12.72	12.73	12.725	0	0	0	0
12.73	12.74	12.735	0	0	0	0
12.74	12.75	12.745	0	0	0	0
12.75	12.76	12.755	0	0	0	0
12.76	12.77	12.765	0	0	0	0
12.77	12.78	12.775	0	0	0	0
12.78	12.79	12.785	0	0	0	0
12.79	12.8	12.795	0	0	0	0
12.8	12.81	12.805	0	0	0	0
12.81	12.82	12.815	0	0	0	0
12.82	12.83	12.825	0	0	0	0
12.83	12.84	12.835	0	0	0	0
12.84	12.85	12.845	0	0	0	0
12.85	12.86	12.855	0	0	0	0
12.86	12.87	12.865	0	0	0	0
12.87	12.88	12.875	0	0	0	0
12.88	12.89	12.885	0	0	0	0
12.89	12.9	12.895	0	0	0	0
12.9	12.91	12.905	0	0	0	0
12.91	12.92	12.915	0	0	0	0
12.92	12.93	12.925	0	0	0	0
12.93	12.94	12.935	0	0	0	0
12.94	12.95	12.945	0	0	0	0
12.95	12.96	12.955	0	0	0	0
12.96	12.97	12.965	0	0	0	0
12.97	12.98	12.975	0	0	0	0
12.98	12.99	12.985	0	0	0	0
12.99	13	12.995	0	0	0	0
13	13.01	13.005	0	0	0	0
13.01	13.02	13.015	0	0	0	0
13.02	13.03	13.025	0	0	0	0
13.03	13.04	13.035	0	0	0	0
13.04	13.05	13.045	0	0	0	0
13.05	13.06	13.055	0	0	0	0
13.06	13.07	13.065	0	0	0	0
13.07	13.08	13.075	0	0	0	0
13.08	13.09	13.085	0	0	0	0
13.09	13.1	13.095	0	0	0	0
13.1	13.11	13.105	0	0	0	0
13.11	13.12	13.115	0	1	0	1
13.12	13.13	13.125	0	0	0	0
13.13	13.14	13.135	0	0	1	1
13.14	13.15	13.145	0	0	0	0
13.15	13.16	13.155	0	0	1	1
13.16	13.17	13.165	0	0	0	0
13.17	13.18	13.175	0	1	0	1
13.18	13.19	13.185	0	0	0	0
13.19	13.2	13.195	0	0	1	1
13.2	13.21	13.205	0	0	0	0
13.21	13.22	13.215	0	0	0	0
13.22	13.23	13.225	0	0	0	0
13.23	13.24	13.235	0	0	0	0
13.24	13.25	13.245	0	0	0	0
13.25	13.26	13.255	0	1	2	3
13.26	13.27	13.265	0	0	0	0
13.27	13.28	13.275	0	0	3	3
13.28	13.29	13.285	0	0	0	0
13.29	13.3	13.295	0	0	0	0
13.3	13.31	13.305	0	0	0	0
13.31	13.32	13.315	0	0	0	0
13.32	13.33	13.325	0	1	0	1
13.33	13.34	13.335	0	0	0	0
13.34	13.35	13.345	0	0	0	0
13.35	13.36	13.355	0	1	0	1
13.36	13.37	13.365	0	2	4	6
13.37	13.38	13.375	0	0	0	0
13.38	13.39	13.385	0	0	0	0
13.39	13.4	13.395	0	0	1	1
13.4	13.41	13.405	0	0	0	0
13.41	13.42	13.415	0	0	0	0
13.42	13.43	13.425	0	0	0	0
13.43	13.44	13.435	0	0	0	0
13.44	13.45	13.445	0	0	0	0
13.45	13.46	13.455	0	0	0	0
13.46	13.47	13.465	0	1	4	5
13.47	13.48	13.475	0	0	0	0
13.48	13.49	13.485	0	1	0	1
13.49	13.5	13.495	0	0	0	0
13.5	13.51	13.505	0	0	0	0
13.51	13.52	13.515	0	0	0	0
13.52	13.53	13.525	0	0	0	0
13.53	13.54	13.535	0	0	0	0
13.54	13.55	13.545	0	1	0	1
13.55	13.56	13.555	0	0	0	0
13.56	13.57	13.565	0	0	0	0
13.57	13.58	13.575	0	0	0	0
13.58	13.59	13.585	0	0	0	0
13.59	13.6	13.595	0	0	0	0
13.6	13.61	13.605	0	0	0	0
13.61	13.62	13.615	0	0	1	1
13.62	13.63	13.625	0	0	0	0
13.63	13.64	13.635	0	0	0	0
13.64	13.65	13.645	0	0	0	0
13.65	13.66	13.655	0	0	0	0
13.66	13.67	13.665	0	0	0	0
13.67	13.68	13.675	0	0	0	0
13.68	13.69	13.685	0	0	1	1
13.69	13.7	13.695	0	0	1	1
13.7	13.71	13.705	0	0	0	0
13.71	13.72	13.715	0	0	0	0
13.72	13.73	13.725	0	0	0	0
13.73	13.74	13.735	0	0	0	0
13.74	13.75	13.745	0	0	0	0
13.75	13.76	13.755	0	0	0	0
13.76	13.77	13.765	0	0	0	0
13.77	13.78	13.775	0	0	0	0
13.78	13.79	13.785	0	0	2	2
13.79	13.8	13.795	0	0	0	0
13.8	13.81	13.805	0	0	0	0
13.81	13.82	13.815	0	0	0	0
13.82	13.83	13.825	0	0	0	0
13.83	13.84	13.835	0	0	2	2
13.84	13.85	13.845	0	0	0	0
13.85	13.86	13.855	0	1	1	2
13.86	13.87	13.865	0	0	2	2
13.87	13.88	13.875	0	0	0	0
13.88	13.89	13.885	0	0	0	0
13.89	13.9	13.895	0	2	0	2
13.9	13.91	13.905	0	0	0	0
13.91	13.92	13.915	0	0	0	0
13.92	13.93	13.925	0	0	0	0
13.93	13.94	13.935	0	0	0	0
13.94	13.95	13.945	0	1	1	2
13.95	13.96	13.955	0	0	2	2
13.96	13.97	13.965	0	0	0	0
13.97	13.98	13.975	0	0	0	0
13.98	13.99	13.985	0	0	0	0
13.99	14	13.995	0	0	0	0
14	14.01	14.005	0	0	0	0
14.01	14.02	14.015	0	0	0	0
14.02	14.03	14.025	0	0	0	0
14.03	14.04	14.035	0	0	0	0
14.04	14.05	14.045	0	1	4	5
14.05	14.06	14.055	0	0	1	1
14.06	14.07	14.065	0	0	0	0
14.07	14.08	14.075	0	0	0	0
14.08	14.09	14.085	0	0	0	0
14.09	14.1	14.095	0	0	0	0
14.1	14.11	14.105	0	0	1	1
14.11	14.12	14.115	0	0	2	2
14.12	14.13	14.125	0	0	0	0
14.13	14.14	14.135	0	0	0	0
14.14	14.15	14.145	0	0	3	3
14.15	14.16	14.155	0	0	0	0
14.16	14.17	14.165	0	0	0	0
14.17	14.18	14.175	0	0	0	0
14.18	14.19	14.185	0	0	0	0
14.19	14.2	14.195	0	0	0	0
14.2	14.21	14.205	0	0	0	0
14.21	14.22	14.215	0	0	0	0
14.22	14.23	14.225	0	0	0	0
14.23	14.24	14.235	0	0	0	0
14.24	14.25	14.245	0	0	1	1
14.25	14.26	14.255	0	0	0	0
14.26	14.27	14.265	0	0	0	0
14.27	14.28	14.275	0	0	0	0
14.28	14.29	14.285	0	0	0	0
14.29	14.3	14.295	0	0	0	0
14.3	14.31	14.305	0	0	0	0
14.31	14.32	14.315	0	0	0	0
14.32	14.33	14.325	0	0	0	0
14.33	14.34	14.335	0	0	0	0
14.34	14.35	14.345	0	0	0	0
14.35	14.36	14.355	0	0	0	0
14.36	14.37	14.365	0	0	0	0
14.37	14.38	14.375	0	0	0	0
14.38	14.39	14.385	0	0	0	0
14.39	14.4	14.395	0	0	0	0
14.4	14.41	14.405	0	0	1	1
14.41	14.42	14.415	0	0	0	0
14.42	14.43	14.425	0	0	0	0
14.43	14.44	14.435	0	0	1	1
14.44	14.45	14.445	0	0	0	0
14.45	14.46	14.455	0	0	0	0
14.46	14.47	14.465	0	0	1	1
14.47	14.48	14.475	0	1	0	1
14.48	14.49	14.485	0	1	0	1
14.49	14.5	14.495	0	0	0	0
14.5	14.51	14.505	0	0	0	0
14.51	14.52	14.515	0	0	0	0
14.52	14.53	14.525	0	0	0	0
14.53	14.54	14.535	0	0	0	0
14.54	14.55	14.545	0	0	0	0
14.55	14.56	14.555	0	0	0	0
14.56	14.57	14.565	0	0	1	1
14.57	14.58	14.575	0	0	1	1
14.58	14.59	14.585	0	0	0	0
14.59	14.6	14.595	0	0	0	0
14.6	14.61	14.605	0	0	0	0
14.61	14.62	14.615	0	0	1	1
14.62	14.63	14.625	0	0	0	0
14.63	14.64	14.635	0	0	0	0
14.64	14.65	14.645	0	0	0	0
14.65	14.66	14.655	0	0	0	0
14.66	14.67	14.665	0	0	0	0
14.67	14.68	14.675	0	0	1	1
14.68	14.69	14.685	0	0	0	0
14.69	14.7	14.695	0	0	0	0
14.7	14.71	14.705	0	0	0	0
14.71	14.72	14.715	0	0	2	2
14.72	14.73	14.725	0	0	0	0
14.73	14.74	14.735	0	0	0	0
14.74	14.75	14.745	0	0	0	0
14.75	14.76	14.755	0	0	0	0
14.76	14.77	14.765	0	0	0	0
14.77	14.78	14.775	0	0	0	0
14.78	14.79	14.785	0	0	0	0
14.79	14.8	14.795	0	0	0	0
14.8	14.81	14.805	0	0	0	0
14.81	14.82	14.815	0	0	1	1
14.82	14.83	14.825	0	0	0	0
14.83	14.84	14.835	0	0	0	0
14.84	14.85	14.845	0	0	0	0
14.85	14.86	14.855	0	0	0	0
14.86	14.87	14.865	0	0	0	0
14.87	14.88	14.875	0	0	0	0
14.88	14.89	14.885	0	0	0	0
14.89	14.9	14.895	0	0	0	0
14.9	14.91	14.905	0	0	0	0
14.91	14.92	14.915	0	1	1	2
14.92	14.93	14.925	0	0	2	2
14.93	14.94	14.935	0	0	0	0
14.94	14.95	14.945	0	0	0	0
14.95	14.96	14.955	0	1	1	2
14.96	14.97	14.965	0	0	0	0
14.97	14.98	14.975	0	0	0	0
14.98	14.99	14.985	0	0	0	0
14.99	15	14.995	0	0	1	1
15	15.01	15.005	0	0	1	1
15.01	15.02	15.015	0	0	0	0
15.02	15.03	15.025	0	0	0	0
15.03	15.04	15.035	0	0	0	0
15.04	15.05	15.045	0	0	0	0
15.05	15.06	15.055	0	0	0	0
15.06	15.07	15.065	0	0	0	0
15.07	15.08	15.075	0	0	1	1
15.08	15.09	15.085	0	0	0	0
15.09	15.1	15.095	0	0	0	0
15.1	15.11	15.105	0	0	1	1
15.11	15.12	15.115	0	0	0	0
15.12	15.13	15.125	0	0	0	0
15.13	15.14	15.135	0	1	0	1
15.14	15.15	15.145	0	0	0	0
15.15	15.16	15.155	0	0	0	0
15.16	15.17	15.165	0	0	1	1
15.17	15.18	15.175	0	0	0	0
15.18	15.19	15.185	0	0	0	0
15.19	15.2	15.195	0	0	0	0
15.2	15.21	15.205	0	0	0	0
15.21	15.22	15.215	0	0	0	0
15.22	15.23	15.225	0	0	0	0
15.23	15.24	15.235	0	0	0	0
15.24	15.25	15.245	0	0	0	0
15.25	15.26	15.255	0	0	0	0
15.26	15.27	15.265	0	0	0	0
15.27	15.28	15.275	0	0	0	0
15.28	15.29	15.285	0	0	1	1
15.29	15.3	15.295	0	0	0	0
15.3	15.31	15.305	0	0	0	0
15.31	15.32	15.315	0	0	0	0
15.32	15.33	15.325	0	0	1	1
15.33	15.34	15.335	0	0	0	0
15.34	15.35	15.345	0	0	0	0
15.35	15.36	15.355	0	0	0	0
15.36	15.37	15.365	0	0	0	0
15.37	15.38	15.375	0	0	1	1
15.38	15.39	15.385	0	0	0	0
15.39	15.4	15.395	0	0	0	0
15.4	15.41	15.405	0	0	1	1
15.41	15.42	15.415	0	0	0	0
15.42	15.43	15.425	0	0	0	0
15.43	15.44	15.435	0	1	0	1
15.44	15.45	15.445	0	0	0	0
15.45	15.46	15.455	0	0	0	0
15.46	15.47	15.465	0	0	1	1
15.47	15.48	15.475	0	0	0	0
15.48	15.49	15.485	0	0	0	0
15.49	15.5	15.495	0	0	0	0
15.5	15.51	15.505	0	0	0	0
15.51	15.52	15.515	0	0	2	2
15.52	15.53	15.525	0	0	1	1
15.53	15.54	15.535	0	0	0	0
15.54	15.55	15.545	0	0	0	0
15.55	15.56	15.555	0	0	0	0
15.56	15.57	15.565	0	1	0	1
15.57	15.58	15.575	0	0	0	0
15.58	15.59	15.585	0	0	0	0
15.59	15.6	15.595	0	0	0	0
15.6	15.61	15.605	0	0	1	1
15.61	15.62	15.615	0	0	1	1
15.62	15.63	15.625	0	0	0	0
15.63	15.64	15.635	0	0	0	0
15.64	15.65	15.645	0	0	0	0
15.65	15.66	15.655	0	0	0	0
15.66	15.67	15.665	0	0	1	1
15.67	15.68	15.675	0	0	0	0
15.68	15.69	15.685	0	0	0	0
15.69	15.7	15.695	0	0	0	0
15.7	15.71	15.705	0	0	0	0
15.71	15.72	15.715	0	0	0	0
15.72	15.73	15.725	0	0	0	0
15.73	15.74	15.735	0	0	0	0
15.74	15.75	15.745	0	0	0	0
15.75	15.76	15.755	0	0	0	0
15.76	15.77	15.765	0	0	0	0
15.77	15.78	15.775	0	0	0	0
15.78	15.79	15.785	0	0	0	0
15.79	15.8	15.795	0	0	0	0
15.8	15.81	15.805	0	0	1	1
15.81	15.82	15.815	0	0	0	0
15.82	15.83	15.825	0	0	0	0
15.83	15.84	15.835	0	0	0	0
15.84	15.85	15.845	0	0	0	0
15.85	15.86	15.855	0	0	0	0
15.86	15.87	15.865	0	0	1	1
15.87	15.88	15.875	0	0	0	0
15.88	15.89	15.885	0	0	0	0
15.89	15.9	15.895	0	0	1	1
15.9	15.91	15.905	0	0	1	1
15.91	15.92	15.915	0	0	0	0
15.92	15.93	15.925	0	0	0	0
15.93	15.94	15.935	0	1	0	1
15.94	15.95	15.945	0	0	1	1
15.95	15.96	15.955	0	0	0	0
15.96	15.97	15.965	0	0	0	0
15.97	15.98	15.975	0	0	0	0
15.98	15.99	15.985	0	0	0	0
15.99	16	15.995	0	0	0	0
16	16.01	16.005	0	0	1	1
16.01	16.02	16.015	0	0	0	0
16.02	16.03	16.025	0	0	0	0
16.03	16.04	16.035	0	0	0	0
16.04	16.05	16.045	0	0	0	0
16.05	16.06	16.055	0	0	0	0
16.06	16.07	16.065	0	0	1	1
16.07	16.08	16.075	0	0	1	1
16.08	16.09	16.085	0	0	1	1
16.09	16.1	16.095	0	1	0	1
16.1	16.11	16.105	0	1	0	1
16.11	16.12	16.115	0	0	0	0
16.12	16.13	16.125	0	0	0	0
16.13	16.14	16.135	0	0	0	0
16.14	16.15	16.145	0	0	0	0
16.15	16.16	16.155	0	0	0	0
16.16	16.17	16.165	0	0	0	0
16.17	16.18	16.175	0	0	0	0
16.18	16.19	16.185	0	0	0	0
16.19	16.2	16.195	0	0	0	0
16.2	16.21	16.205	0	0	0	0
16.21	16.22	16.215	0	0	0	0
16.22	16.23	16.225	0	0	0	0
16.23	16.24	16.235	0	0	0	0
16.24	16.25	16.245	0	0	0	0
16.25	16.26	16.255	0	0	1	1
16.26	16.27	16.265	0	0	0	0
16.27	16.28	16.275	0	0	0	0
16.28	16.29	16.285	0	0	0	0
16.29	16.3	16.295	0	0	0	0
16.3	16.31	16.305	0	0	0	0
16.31	16.32	16.315	0	0	0	0
16.32	16.33	16.325	0	0	0	0
16.33	16.34	16.335	0	0	0	0
16.34	16.35	16.345	0	0	1	1
16.35	16.36	16.355	0	0	0	0
16.36	16.37	16.365	0	0	0	0
16.37	16.38	16.375	0	0	0	0
16.38	16.39	16.385	0	0	0	0
16.39	16.4	16.395	0	0	0	0
16.4	16.41	16.405	0	0	0	0
16.41	16.42	16.415	0	0	0	0
16.42	16.43	16.425	0	0	0	0
16.43	16.44	16.435	0	0	1	1
16.44	16.45	16.445	0	0	0	0
16.45	16.46	16.455	0	1	0	1
16.46	16.47	16.465	0	0	0	0
16.47	16.48	16.475	0	0	0	0
16.48	16.49	16.485	0	0	0	0
16.49	16.5	16.495	0	0	0	0
16.5	16.51	16.505	0	0	0	0
16.51	16.52	16.515	0	0	0	0
16.52	16.53	16.525	0	0	0	0
16.53	16.54	16.535	0	0	1	1
16.54	16.55	16.545	0	0	0	0
16.55	16.56	16.555	0	0	2	2
16.56	16.57	16.565	0	0	0	0
16.57	16.58	16.575	0	0	0	0
16.58	16.59	16.585	0	0	0	0
16.59	16.6	16.595	0	0	0	0
16.6	16.61	16.605	0	0	0	0
16.61	16.62	16.615	0	0	0	0
16.62	16.63	16.625	0	0	0	0
16.63	16.64	16.635	0	0	0	0
16.64	16.65	16.645	0	0	0	0
16.65	16.66	16.655	0	3	0	3
16.66	16.67	16.665	0	0	0	0
16.67	16.68	16.675	0	0	0	0
16.68	16.69	16.685	0	0	0	0
16.69	16.7	16.695	0	0	1	1
16.7	16.71	16.705	0	0	0	0
16.71	16.72	16.715	0	1	3	4
16.72	16.73	16.725	0	0	1	1
16.73	16.74	16.735	0	0	0	0
16.74	16.75	16.745	0	0	1	1
16.75	16.76	16.755	0	0	1	1
16.76	16.77	16.765	0	1	0	1
16.77	16.78	16.775	0	0	0	0
16.78	16.79	16.785	0	0	0	0
16.79	16.8	16.795	0	0	0	0
16.8	16.81	16.805	0	0	1	1
16.81	16.82	16.815	0	0	0	0
16.82	16.83	16.825	0	0	0	0
16.83	16.84	16.835	0	0	0	0
16.84	16.85	16.845	0	0	0	0
16.85	16.86	16.855	0	0	0	0
16.86	16.87	16.865	0	0	0	0
16.87	16.88	16.875	0	0	0	0
16.88	16.89	16.885	0	1	0	1
16.89	16.9	16.895	0	0	0	0
16.9	16.91	16.905	0	0	0	0
16.91	16.92	16.915	0	0	0	0
16.92	16.93	16.925	0	0	0	0
16.93	16.94	16.935	0	0	0	0
16.94	16.95	16.945	0	0	1	1
16.95	16.96	16.955	0	0	0	0
16.96	16.97	16.965	0	0	0	0
16.97	16.98	16.975	0	0	0	0
16.98	16.99	16.985	0	0	0	0
16.99	17	16.995	0	0	0	0
17	17.01	17.005	0	0	0	0
17.01	17.02	17.015	0	0	0	0
17.02	17.03	17.025	0	0	0	0
17.03	17.04	17.035	0	0	0	0
17.04	17.05	17.045	0	1	2	3
17.05	17.06	17.055	0	0	1	1
17.06	17.07	17.065	0	0	0	0
17.07	17.08	17.075	0	0	0	0
17.08	17.09	17.085	0	1	1	2
17.09	17.1	17.095	0	0	0	0
17.1	17.11	17.105	0	1	0	1
17.11	17.12	17.115	0	0	0	0
17.12	17.13	17.125	0	1	0	1
17.13	17.14	17.135	0	1	0	1
17.14	17.15	17.145	0	0	0	0
17.15	17.16	17.155	0	0	2	2
17.16	17.17	17.165	0	1	0	1
17.17	17.18	17.175	0	0	0	0
17.18	17.19	17.185	0	0	0	0
17.19	17.2	17.195	0	0	0	0
17.2	17.21	17.205	0	0	1	1
17.21	17.22	17.215	0	0	0	0
17.22	17.23	17.225	0	0	0	0
17.23	17.24	17.235	0	1	0	1
17.24	17.25	17.245	0	0	0	0
17.25	17.26	17.255	0	0	0	0
17.26	17.27	17.265	0	0	0	0
17.27	17.28	17.275	0	0	0	0
17.28	17.29	17.285	0	0	1	1
17.29	17.3	17.295	0	0	0	0
17.3	17.31	17.305	0	0	0	0
17.31	17.32	17.315	0	0	0	0
17.32	17.33	17.325	0	0	0	0
17.33	17.34	17.335	0	0	0	0
17.34	17.35	17.345	0	0	0	0
17.35	17.36	17.355	0	0	0	0
17.36	17.37	17.365	0	0	0	0
17.37	17.38	17.375	0	0	0	0
17.38	17.39	17.385	0	0	3	3
17.39	17.4	17.395	0	0	1	1
17.4	17.41	17.405	0	0	0	0
17.41	17.42	17.415	0	1	0	1
17.42	17.43	17.425	0	0	0	0
17.43	17.44	17.435	0	0	0	0
17.44	17.45	17.445	0	0	0	0
17.45	17.46	17.455	0	0	1	1
17.46	17.47	17.465	0	0	0	0
17.47	17.48	17.475	0	0	0	0
17.48	17.49	17.485	0	0	2	2
17.49	17.5	17.495	0	0	0	0
17.5	17.51	17.505	0	0	0	0
17.51	17.52	17.515	0	0	0	0
17.52	17.53	17.525	0	0	0	0
17.53	17.54	17.535	0	0	0	0
17.54	17.55	17.545	0	0	0	0
17.55	17.56	17.555	0	0	0	0
17.56	17.57	17.565	0	0	0	0
17.57	17.58	17.575	0	0	0	0
17.58	17.59	17.585	0	2	2	4
17.59	17.6	17.595	0	0	2	2
17.6	17.61	17.605	0	0	0	0
17.61	17.62	17.615	0	0	0	0
17.62	17.63	17.625	0	0	0	0
17.63	17.64	17.635	0	0	0	0
17.64	17.65	17.645	0	0	2	2
17.65	17.66	17.655	0	0	0	0
17.66	17.67	17.665	0	1	1	2
17.67	17.68	17.675	0	0	0	0
17.68	17.69	17.685	0	0	0	0
17.69	17.7	17.695	0	0	1	1
17.7	17.71	17.705	0	0	0	0
17.71	17.72	17.715	0	0	1	1
17.72	17.73	17.725	0	0	0	0
17.73	17.74	17.735	0	0	0	0
17.74	17.75	17.745	0	1	2	3
17.75	17.76	17.755	0	0	0	0
17.76	17.77	17.765	0	0	0	0
17.77	17.78	17.775	0	0	1	1
17.78	17.79	17.785	0	1	1	2
17.79	17.8	17.795	0	0	0	0
17.8	17.81	17.805	0	0	0	0
17.81	17.82	17.815	0	0	0	0
17.82	17.83	17.825	0	0	0	0
17.83	17.84	17.835	0	0	0	0
17.84	17.85	17.845	0	0	0	0
17.85	17.86	17.855	0	0	0	0
17.86	17.87	17.865	0	0	0	0
17.87	17.88	17.875	0	0	0	0
17.88	17.89	17.885	0	0	2	2
17.89	17.9	17.895	0	0	0	0
17.9	17.91	17.905	0	0	0	0
17.91	17.92	17.915	0	0	0	0
17.92	17.93	17.925	0	0	0	0
17.93	17.94	17.935	0	0	0	0
17.94	17.95	17.945	0	0	1	1
17.95	17.96	17.955	0	0	1	1
17.96	17.97	17.965	0	0	0	0
17.97	17.98	17.975	0	0	0	0
17.98	17.99	17.985	0	0	0	0
17.99	18	17.995	0	0	0	0
18	18.01	18.005	0	0	0	0
18.01	18.02	18.015	0	0	0	0
18.02	18.03	18.025	0	0	0	0
18.03	18.04	18.035	0	0	0	0
18.04	18.05	18.045	0	0	0	0
18.05	18.06	18.055	0	0	0	0
18.06	18.07	18.065	0	0	0	0
18.07	18.08	18.075	0	0	0	0
18.08	18.09	18.085	1	0	1	2
18.09	18.1	18.095	0	0	0	0
18.1	18.11	18.105	0	0	0	0
18.11	18.12	18.115	0	0	0	0
18.12	18.13	18.125	0	0	0	0
18.13	18.14	18.135	0	0	0	0
18.14	18.15	18.145	0	0	0	0
18.15	18.16	18.155	0	0	0	0
18.16	18.17	18.165	0	0	0	0
18.17	18.18	18.175	0	0	0	0
18.18	18.19	18.185	0	0	1	1
18.19	18.2	18.195	0	1	1	2
18.2	18.21	18.205	0	0	0	0
18.21	18.22	18.215	0	0	0	0
18.22	18.23	18.225	0	0	0	0
18.23	18.24	18.235	0	0	0	0
18.24	18.25	18.245	0	0	0	0
18.25	18.26	18.255	0	0	0	0
18.26	18.27	18.265	0	0	0	0
18.27	18.28	18.275	0	0	0	0
18.28	18.29	18.285	0	0	0	0
18.29	18.3	18.295	0	0	2	2
18.3	18.31	18.305	0	0	0	0
18.31	18.32	18.315	0	0	0	0
18.32	18.33	18.325	0	0	0	0
18.33	18.34	18.335	0	0	0	0
18.34	18.35	18.345	0	0	0	0
18.35	18.36	18.355	0	0	0	0
18.36	18.37	18.365	0	0	0	0
18.37	18.38	18.375	0	1	0	1
18.38	18.39	18.385	0	0	1	1
18.39	18.4	18.395	0	1	1	2
18.4	18.41	18.405	0	0	1	1
18.41	18.42	18.415	0	0	0	0
18.42	18.43	18.425	0	0	0	0
18.43	18.44	18.435	0	0	0	0
18.44	18.45	18.445	0	0	0	0
18.45	18.46	18.455	0	0	0	0
18.46	18.47	18.465	0	0	0	0
18.47	18.48	18.475	0	1	0	1
18.48	18.49	18.485	0	0	0	0
18.49	18.5	18.495	0	0	1	1
18.5	18.51	18.505	0	1	0	1
18.51	18.52	18.515	0	0	0	0
18.52	18.53	18.525	0	0	0	0
18.53	18.54	18.535	0	0	0	0
18.54	18.55	18.545	0	0	0	0
18.55	18.56	18.555	0	0	0	0
18.56	18.57	18.565	0	0	0	0
18.57	18.58	18.575	0	0	0	0
18.58	18.59	18.585	0	0	1	1
18.59	18.6	18.595	0	0	0	0
18.6	18.61	18.605	0	0	0	0
18.61	18.62	18.615	0	0	0	0
18.62	18.63	18.625	0	0	0	0
18.63	18.64	18.635	0	0	1	1
18.64	18.65	18.645	0	0	0	0
18.65	18.66	18.655	0	0	0	0
18.66	18.67	18.665	0	0	0	0
18.67	18.68	18.675	0	0	0	0
18.68	18.69	18.685	0	0	0	0
18.69	18.7	18.695	0	0	0	0
18.7	18.71	18.705	0	0	0	0
18.71	18.72	18.715	0	0	0	0
18.72	18.73	18.725	0	0	2	2
18.73	18.74	18.735	0	0	0	0
18.74	18.75	18.745	0	0	0	0
18.75	18.76	18.755	0	0	0	0
18.76	18.77	18.765	0	0	0	0
18.77	18.78	18.775	0	0	0	0
18.78	18.79	18.785	0	0	0	0
18.79	18.8	18.795	0	0	0	0
18.8	18.81	18.805	0	0	0	0
18.81	18.82	18.815	0	0	0	0
18.82	18.83	18.825	0	0	0	0
18.83	18.84	18.835	0	0	0	0
18.84	18.85	18.845	0	0	0	0
18.85	18.86	18.855	0	0	0	0
18.86	18.87	18.865	0	0	0	0
18.87	18.88	18.875	0	0	0	0
18.88	18.89	18.885	0	0	0	0
18.89	18.9	18.895	0	0	0	0
18.9	18.91	18.905	0	0	0	0
18.91	18.92	18.915	0	0	0	0
18.92	18.93	18.925	0	0	0	0
18.93	18.94	18.935	0	0	0	0
18.94	18.95	18.945	0	0	0	0
18.95	18.96	18.955	0	0	0	0
18.96	18.97	18.965	0	0	0	0
18.97	18.98	18.975	0	0	0	0
18.98	18.99	18.985	0	0	0	0
18.99	19	18.995	0	0	0	0
19	19.01	19.005	0	0	0	0
19.01	19.02	19.015	0	0	0	0
19.02	19.03	19.025	0	0	0	0
19.03	19.04	19.035	0	0	0	0
19.04	19.05	19.045	0	0	0	0
19.05	19.06	19.055	0	0	0	0
19.06	19.07	19.065	0	0	0	0
19.07	19.08	19.075	0	0	0	0
19.08	19.09	19.085	0	0	0	0
19.09	19.1	19.095	0	0	0	0
19.1	19.11	19.105	0	0	0	0
19.11	19.12	19.115	0	0	0	0
19.12	19.13	19.125	0	0	3	3
19.13	19.14	19.135	0	0	1	1
19.14	19.15	19.145	0	0	0	0
19.15	19.16	19.155	0	0	0	0
19.16	19.17	19.165	0	1	0	1
19.17	19.18	19.175	0	0	0	0
19.18	19.19	19.185	0	0	0	0
19.19	19.2	19.195	0	0	0	0
19.2	19.21	19.205	0	0	0	0
19.21	19.22	19.215	0	0	0	0
19.22	19.23	19.225	0	1	1	2
19.23	19.24	19.235	0	0	0	0
19.24	19.25	19.245	0	0	1	1
19.25	19.26	19.255	0	0	0	0
19.26	19.27	19.265	0	0	1	1
19.27	19.28	19.275	0	0	1	1
19.28	19.29	19.285	0	1	0	1
19.29	19.3	19.295	0	0	1	1
19.3	19.31	19.305	0	0	0	0
19.31	19.32	19.315	0	0	0	0
19.32	19.33	19.325	0	0	1	1
19.33	19.34	19.335	0	0	0	0
19.34	19.35	19.345	0	0	1	1
19.35	19.36	19.355	0	0	0	0
19.36	19.37	19.365	0	0	0	0
19.37	19.38	19.375	0	0	0	0
19.38	19.39	19.385	0	0	0	0
19.39	19.4	19.395	0	0	0	0
19.4	19.41	19.405	0	0	1	1
19.41	19.42	19.415	0	1	0	1
19.42	19.43	19.425	0	0	0	0
19.43	19.44	19.435	0	0	0	0
19.44	19.45	19.445	0	0	0	0
19.45	19.46	19.455	0	0	0	0
19.46	19.47	19.465	0	0	0	0
19.47	19.48	19.475	0	0	0	0
19.48	19.49	19.485	0	0	0	0
19.49	19.5	19.495	0	0	0	0
19.5	19.51	19.505	0	0	0	0
19.51	19.52	19.515	0	0	0	0
19.52	19.53	19.525	0	0	0	0
19.53	19.54	19.535	0	0	0	0
19.54	19.55	19.545	0	0	0	0
19.55	19.56	19.555	0	0	0	0
19.56	19.57	19.565	0	0	0	0
19.57	19.58	19.575	0	0	0	0
19.58	19.59	19.585	0	0	0	0
19.59	19.6	19.595	0	1	0	1
19.6	19.61	19.605	0	0	0	0
19.61	19.62	19.615	0	0	0	0
19.62	19.63	19.625	0	0	0	0
19.63	19.64	19.635	0	0	0	0
19.64	19.65	19.645	0	0	0	0
19.65	19.66	19.655	0	0	0	0
19.66	19.67	19.665	0	0	0	0
19.67	19.68	19.675	0	0	0	0
19.68	19.69	19.685	0	0	0	0
19.69	19.7	19.695	0	0	0	0
19.7	19.71	19.705	0	0	0	0
19.71	19.72	19.715	0	0	0	0
19.72	19.73	19.725	0	0	0	0
19.73	19.74	19.735	0	0	0	0
19.74	19.75	19.745	0	0	0	0
19.75	19.76	19.755	0	0	0	0
19.76	19.77	19.765	0	0	0	0
19.77	19.78	19.775	0	0	0	0
19.78	19.79	19.785	0	0	1	1
19.79	19.8	19.795	0	0	0	0
19.8	19.81	19.805	0	0	0	0
19.81	19.82	19.815	0	0	0	0
19.82	19.83	19.825	0	0	0	0
19.83	19.84	19.835	0	0	1	1
19.84	19.85	19.845	0	0	0	0
19.85	19.86	19.855	0	0	1	1
19.86	19.87	19.865	0	0	0	0
19.87	19.88	19.875	0	0	0	0
19.88	19.89	19.885	0	0	3	3
19.89	19.9	19.895	0	0	0	0
19.9	19.91	19.905	0	0	1	1
19.91	19.92	19.915	0	0	0	0
19.92	19.93	19.925	0	0	0	0
19.93	19.94	19.935	0	0	0	0
19.94	19.95	19.945	0	0	0	0
19.95	19.96	19.955	0	0	0	0
19.96	19.97	19.965	0	0	0	0
19.97	19.98	19.975	0	0	0	0
19.98	19.99	19.985	0	0	0	0
[truncated: 6,000 more rows]
